# Supplementary material for: 2-Amino-3-methyl­pyridinium 2-amino-5-methyl­pyridinium sulfate monohydrate
Source: Acta Crystallogr Sect E Struct Rep Online. 2009 Nov 21;65(Pt 12):o3183. doi: 10.1107/S1600536809049241 (PMC2972034; doi:10.1107/S1600536809049241)
Supplement: Supplementary file 2 [file e-65-o3183-Isup2.hkl]

#
# h,k,l, Fc-squared, Fo-squared, sigma(Fo-squared) and status flag
#
data_I
_shelx_title ' 09 in P 21/c'
_shelx_refln_list_code          4
_shelx_F_calc_maximum      186.52
_exptl_crystal_F_000       732.00
_reflns_d_resolution_high  0.8403
 
loop_
 _symmetry_equiv_pos_as_xyz
 'x, y, z'
 '-x, y+1/2, -z+1/2'
 '-x, -y, -z'
 'x, -y-1/2, z-1/2'
 
_cell_length_a     8.4071
_cell_length_b    20.7654
_cell_length_c     9.3369
_cell_angle_alpha  90.000
_cell_angle_beta  103.983
_cell_angle_gamma  90.000
 
_shelx_F_squared_multiplier     1.000
 
loop_
 _refln_index_h
 _refln_index_k
 _refln_index_l
 _refln_F_squared_calc
 _refln_F_squared_meas
 _refln_F_squared_sigma
 _refln_observed_status
   1   0   0     2671.86     2205.96     29.98 o
   2   0   0       17.81       33.15      1.19 o
   3   0   0     2909.50     2750.96     25.64 o
   4   0   0        3.64        7.81      0.80 o
   5   0   0     4163.54     4415.83     41.13 o
   6   0   0       19.15       17.50      1.06 o
   7   0   0        6.54        4.10      1.49 o
   8   0   0      161.45      156.20      5.82 o
   9   0   0        1.57        5.26      1.86 o
   1   1   0      873.55      951.35      9.33 o
   2   1   0     2579.82     2657.68     20.02 o
   3   1   0     1907.60     1956.68     11.76 o
   4   1   0      852.46     1016.28      6.81 o
   5   1   0      254.65      280.25      2.96 o
   6   1   0      262.37      274.26      2.95 o
   7   1   0       20.33       25.81      1.90 o
   8   1   0       22.75       21.51      1.75 o
   9   1   0       51.01       53.20      2.70 o
   0   2   0     1387.21     1503.07     20.36 o
   1   2   0      152.24      206.86      3.11 o
   2   2   0       35.64       32.61      0.95 o
   3   2   0     1737.99     1777.27     12.11 o
   4   2   0        5.39        7.05      1.11 o
   5   2   0      285.10      312.18      2.99 o
   6   2   0      123.44      129.30      2.19 o
   7   2   0      137.06      132.97      3.55 o
   8   2   0      112.53       87.99      3.12 o
   9   2   0        3.02        4.32      1.83 o
   1   3   0     1317.90     1467.13     14.07 o
   2   3   0     2572.54     2502.14     24.49 o
   3   3   0     3035.14     2984.29     17.36 o
   4   3   0     2435.77     2490.53     16.88 o
   5   3   0       88.12       78.97      1.57 o
   6   3   0      710.73      706.72      6.31 o
   7   3   0      111.05       94.09      2.46 o
   8   3   0       50.81       45.38      1.95 o
   9   3   0       28.73       32.70      2.67 o
   0   4   0       80.26      152.88      2.83 o
   1   4   0     6932.68     6645.51     71.80 o
   2   4   0       44.61       36.09      0.86 o
   3   4   0      153.75      186.39      1.83 o
   4   4   0     2176.45     2208.07     13.43 o
   5   4   0      311.33      316.76      3.08 o
   6   4   0       81.25       74.64      1.57 o
   7   4   0      470.72      446.31      8.29 o
   8   4   0       30.49       33.37      2.12 o
   9   4   0       32.07       33.75      2.30 o
   1   5   0     1135.28     1220.03      8.32 o
   2   5   0     1245.87     1334.30     11.63 o
   3   5   0       62.72       52.81      0.91 o
   4   5   0       62.67       73.44      1.31 o
   5   5   0      144.67      159.59      2.04 o
   6   5   0      386.42      422.48      3.97 o
   7   5   0      586.12      560.34      8.35 o
   8   5   0        1.40        3.08      1.23 o
   9   5   0       14.41       14.87      1.79 o
   0   6   0     4258.85     4458.18     39.42 o
   1   6   0        7.12        2.34      0.28 o
   2   6   0     5913.29     6114.77     38.53 o
   3   6   0       59.67       40.58      0.99 o
   4   6   0       24.96       11.25      1.01 o
   5   6   0       69.68       69.95      1.35 o
   6   6   0        8.89       11.93      0.93 o
   7   6   0      162.78      176.86      5.37 o
   8   6   0       66.68       74.75      4.14 o
   9   6   0       23.04       30.06      2.29 o
   1   7   0     8373.94     8797.75     76.94 o
   2   7   0     1019.05     1022.61      7.53 o
   3   7   0       28.48       50.99      1.15 o
   4   7   0       73.56       71.17      1.56 o
   5   7   0      448.51      437.52      3.86 o
   6   7   0      358.94      363.27      4.27 o
   7   7   0       18.62       25.48      2.31 o
   8   7   0      182.78      172.34      4.58 o
   9   7   0       88.08      106.58      3.87 o
   0   8   0     1034.03      958.32     14.62 o
   1   8   0        3.21        5.62      0.43 o
   2   8   0      237.38      214.02      3.75 o
   3   8   0      142.82      147.82      2.08 o
   4   8   0      157.06      149.15      2.24 o
   5   8   0      541.84      471.07      4.79 o
   6   8   0      419.95      443.92      6.01 o
   7   8   0       23.42       18.82      2.41 o
   8   8   0      105.15      106.00      3.65 o
   9   8   0        7.89        5.40      1.56 o
   1   9   0       22.17        9.97      0.56 o
   2   9   0     2702.20     2735.96     18.30 o
   3   9   0      270.84      263.11      3.28 o
   4   9   0      715.83      741.62      6.42 o
   5   9   0      269.00      263.40      3.39 o
   6   9   0      458.87      462.12      5.07 o
   7   9   0      375.00      363.14      6.61 o
   8   9   0        4.06        5.90      1.40 o
   9   9   0       25.66       38.07      2.91 o
   0  10   0        0.17        2.68      0.47 o
   1  10   0      575.01      605.18      5.11 o
   2  10   0        9.69        1.56      0.43 o
   3  10   0      146.36      201.45      2.64 o
   4  10   0       12.65       14.08      1.83 o
   5  10   0      984.77      940.92      8.07 o
   6  10   0      291.48      295.32      3.92 o
   7  10   0      309.52      304.39      6.01 o
   8  10   0      122.86      126.07      4.00 o
   1  11   0       55.93       40.06      1.29 o
   2  11   0     1087.30     1167.02      8.92 o
   3  11   0      205.65      186.15      2.60 o
   4  11   0       12.30       11.54      1.04 o
   5  11   0     1620.31     1616.88     12.44 o
   6  11   0        0.37        1.20      0.77 o
   7  11   0       13.55        9.31      1.55 o
   8  11   0       19.18       18.62      1.92 o
   0  12   0      653.04      503.09      6.22 o
   1  12   0     2239.31     2210.52     15.34 o
   2  12   0        7.79        6.09      0.78 o
   3  12   0        1.99        2.29      0.53 o
   4  12   0       52.15       60.81      1.63 o
   5  12   0      163.97      166.17      2.99 o
   6  12   0       26.70       23.86      1.32 o
   7  12   0       48.04       52.81      2.66 o
   8  12   0       44.09       44.72      5.50 o
   1  13   0      146.94      189.30      2.57 o
   2  13   0      767.26      849.03      7.19 o
   3  13   0      315.87      387.18      4.28 o
   4  13   0      263.51      295.40      3.76 o
   5  13   0       48.30       51.26      1.77 o
   6  13   0      223.53      226.87      3.61 o
   7  13   0       23.80       30.62      2.19 o
   8  13   0       22.48       16.92      1.96 o
   0  14   0     1686.72     1733.40     26.47 o
   1  14   0        4.26        4.13      0.60 o
   2  14   0        5.68        1.07      0.52 o
   3  14   0       83.11       85.03      1.91 o
   4  14   0      573.33      586.88      5.94 o
   5  14   0      657.94      675.24      6.76 o
   6  14   0      400.45      407.38      5.11 o
   7  14   0       49.32       59.21      2.89 o
   8  14   0        3.94        1.57      2.80 o
   1  15   0       77.87       54.87      1.70 o
   2  15   0       16.82       13.08      1.03 o
   3  15   0       21.80       32.07      1.32 o
   4  15   0       11.29       13.47      1.04 o
   5  15   0       24.28       21.60      1.30 o
   6  15   0      267.45      284.36      4.23 o
   7  15   0        1.11        1.87      1.30 o
   0  16   0       60.79       66.30      3.69 o
   1  16   0        7.45        9.85      3.11 o
   2  16   0        0.09        1.20      0.60 o
   3  16   0        7.78        5.29      1.02 o
   4  16   0      127.03      130.89      2.62 o
   5  16   0      139.68      141.62      2.87 o
   6  16   0       41.10       43.23      1.87 o
   7  16   0       11.15        8.69      1.66 o
   1  17   0      143.69      147.70      4.40 o
   2  17   0      364.04      360.74      4.37 o
   3  17   0      125.52      141.68      2.71 o
   4  17   0       29.16       21.25      1.26 o
   5  17   0      159.17      160.17      3.14 o
   6  17   0      159.38      166.21      3.30 o
   7  17   0       26.29       24.54      2.29 o
   0  18   0      511.14      504.40     11.67 o
   1  18   0       23.55       24.44      2.63 o
   2  18   0       19.75       14.75      1.28 o
   3  18   0      251.78      237.48      3.62 o
   4  18   0      167.11      179.53      3.23 o
   5  18   0        0.21       -0.24      0.85 o
   6  18   0       84.24       88.28      2.53 o
   1  19   0       17.71       18.80      3.64 o
   2  19   0       66.35       57.11      2.81 o
   3  19   0        0.27        1.47      1.97 o
   4  19   0       28.44       28.16      1.52 o
   5  19   0        1.90        0.30      0.86 o
   6  19   0       40.25       46.43      2.04 o
   0  20   0       26.07       22.19      2.80 o
   1  20   0      407.58      382.76     10.18 o
   2  20   0       83.73       81.52      3.37 o
   3  20   0       42.60       43.34      2.08 o
   4  20   0      146.87      148.21      3.09 o
   5  20   0       47.09       47.56      1.99 o
   1  21   0       20.73       21.61      2.10 o
   2  21   0       80.68       77.60      3.40 o
   3  21   0        0.49        0.90      0.97 o
   4  21   0        0.01        0.22      1.56 o
   5  21   0      207.87      220.42      4.03 o
   0  22   0       35.42       41.17      3.95 o
   1  22   0        5.11        7.58      1.62 o
   2  22   0      150.03      142.76      4.66 o
   3  22   0        1.64        1.05      1.25 o
   4  22   0       18.10       24.20      1.83 o
   1  23   0       62.65       63.28      3.41 o
   2  23   0       19.12       19.33      2.21 o
   3  23   0        7.50        5.82      1.81 o
   0  24   0      314.49      297.30     10.14 o
   1  24   0        3.40        5.30      2.95 o
   2  24   0        0.09        1.23      1.44 o
  -9   1   1       44.92       50.69      2.61 o
  -8   1   1       15.30       13.09      1.96 o
  -7   1   1       28.92       36.82      1.32 o
  -6   1   1     1399.72     1441.67     12.73 o
  -5   1   1      763.50      828.75      7.92 o
  -4   1   1     4826.22     5163.65     33.58 o
  -3   1   1     4361.28     4330.41     40.08 o
  -2   1   1     3019.56     3193.35     29.66 o
  -1   1   1     1134.04     1216.19      9.54 o
   0   1   1      111.28      117.35      1.48 o
   1   1   1    12179.93    13817.79    149.34 o
   2   1   1     6146.20     6011.69     38.74 o
   3   1   1     1035.33     1224.05      7.61 o
   4   1   1      599.75      709.24      5.11 o
   5   1   1      158.19      153.25      2.14 o
   6   1   1       53.71       55.43      2.35 o
   7   1   1        0.40        0.96      1.12 o
   8   1   1        0.98       -0.34      0.92 o
   9   1   1       17.95       17.99      1.86 o
  -9   2   1       75.78       72.66      2.77 o
  -8   2   1       20.73       28.57      2.02 o
  -7   2   1      525.46      513.52      4.78 o
  -6   2   1       20.58       13.16      1.58 o
  -5   2   1      398.22      361.62      4.38 o
  -4   2   1      328.86      267.87      3.38 o
  -3   2   1      288.43      249.60      2.98 o
  -2   2   1        8.53        7.08      0.65 o
  -1   2   1    17926.83    16718.95    215.68 o
   0   2   1     1140.44     1379.04     13.22 o
   1   2   1     2062.28     2164.37     14.09 o
   2   2   1      540.36      572.41      4.28 o
   3   2   1      171.16      143.63      2.83 o
   4   2   1     4981.60     5279.91     34.07 o
   5   2   1     1597.69     1679.58     12.06 o
   6   2   1      569.19      573.98      7.89 o
   7   2   1       37.58       46.12      2.24 o
   8   2   1       62.02       58.95      3.52 o
   9   2   1        0.68        1.87      1.30 o
  -9   3   1       31.44       26.19      3.11 o
  -8   3   1        9.50        8.81      1.10 o
  -7   3   1      156.23      150.49      2.35 o
  -6   3   1        0.60        1.43      0.66 o
  -5   3   1       94.23       76.81      2.32 o
  -4   3   1        7.43       17.86      2.03 o
  -3   3   1       38.39       38.43      1.02 o
  -2   3   1     1867.13     1728.10     14.24 o
  -1   3   1     4063.43     4203.88     38.55 o
   0   3   1     2159.27     2244.21     20.96 o
   1   3   1      245.92      268.68      2.58 o
   2   3   1      996.90     1034.84      6.43 o
   3   3   1     2655.83     2805.61     16.41 o
   4   3   1      378.13      390.61      3.91 o
   5   3   1       47.38       53.93      1.43 o
   6   3   1       61.17       52.85      2.15 o
   7   3   1       36.14       29.82      1.58 o
   8   3   1       23.21       17.47      1.79 o
   9   3   1       78.40       79.93      3.37 o
  -9   4   1        0.36       -0.90      1.04 o
  -8   4   1       11.66        7.44      1.30 o
  -7   4   1       84.60       81.36      1.77 o
  -6   4   1       66.40       64.03      1.44 o
  -5   4   1      590.29      607.11      6.25 o
  -4   4   1       34.26       50.93      2.17 o
  -3   4   1      189.90      174.93      2.75 o
  -2   4   1      115.95      142.19      1.85 o
  -1   4   1     3295.08     3308.13     72.88 o
   0   4   1     1444.29     1454.88     21.25 o
   1   4   1     1014.27      971.75      7.88 o
   2   4   1      708.79      715.30      6.18 o
   3   4   1      583.56      731.66      5.01 o
   4   4   1     4257.63     4514.53     26.04 o
   5   4   1       16.41       15.68      0.79 o
   6   4   1        0.13        0.09      0.68 o
   7   4   1       32.63       44.41      1.90 o
   8   4   1       58.43       59.81      3.02 o
   9   4   1       10.82        8.86      2.13 o
  -9   5   1      142.91      139.17      4.20 o
  -8   5   1      128.83      127.13      3.74 o
  -7   5   1       76.35       73.92      2.11 o
  -6   5   1      325.86      308.47      3.28 o
  -5   5   1      640.52      622.97      6.42 o
  -4   5   1       27.32       19.13      1.62 o
  -3   5   1        7.54       17.17      1.16 o
  -2   5   1     1759.12     1640.32     12.78 o
  -1   5   1     3996.88     4186.92     30.60 o
   0   5   1     2272.98     2002.46     15.18 o
   1   5   1     5840.15     5685.66     42.67 o
   2   5   1       18.86       14.02      0.69 o
   3   5   1     1888.64     2030.74     12.23 o
   4   5   1     1024.12     1065.41      7.15 o
   5   5   1     1453.77     1477.72      9.72 o
   6   5   1      225.46      242.83      3.76 o
   7   5   1      241.83      221.19      6.43 o
   8   5   1        0.18       -0.53      0.97 o
   9   5   1      148.31      147.55      4.56 o
  -9   6   1       19.46       18.68      1.93 o
  -8   6   1      250.89      263.33      5.51 o
  -7   6   1     1240.80     1257.54     10.37 o
  -6   6   1       14.72       16.89      0.87 o
  -5   6   1      823.52      879.37      8.35 o
  -4   6   1       21.31       23.37      0.99 o
  -3   6   1       48.56       28.44      0.96 o
  -2   6   1      218.52      333.59      4.03 o
  -1   6   1     1724.45     1501.23     12.42 o
   0   6   1    14015.57    13555.72     85.37 o
   1   6   1        7.32        2.90      0.72 o
   2   6   1     2346.02     2264.36     15.07 o
   3   6   1       73.58       44.12      0.88 o
   4   6   1      283.08      277.24      2.65 o
   5   6   1        0.32        2.34      0.52 o
   6   6   1       12.59       12.77      1.42 o
   7   6   1      112.72      115.58      3.59 o
   8   6   1        0.24        0.19      1.53 o
   9   6   1       10.54       10.46      1.77 o
  -9   7   1        1.60        2.49      1.30 o
  -8   7   1        0.10       -0.46      1.06 o
  -7   7   1        2.14        1.14      0.78 o
  -6   7   1      142.79      156.99      2.64 o
  -5   7   1        0.11        2.92      0.75 o
  -4   7   1      196.44      188.00      2.83 o
  -3   7   1       19.77       23.18      1.34 o
  -2   7   1     1063.41     1202.15     10.45 o
  -1   7   1     1998.04     1937.95     15.05 o
   0   7   1      204.77      180.30      1.96 o
   1   7   1      457.12      510.25      4.20 o
   2   7   1      190.19      201.95      2.30 o
   3   7   1      544.96      589.62      6.41 o
   4   7   1      243.89      233.09      2.72 o
   5   7   1        3.96        2.93      0.57 o
   6   7   1        8.99       12.76      1.55 o
   7   7   1       67.83       74.23      3.00 o
   8   7   1        5.23        1.82      1.23 o
   9   7   1        1.18        1.11      1.33 o
  -9   8   1       26.12       28.06      2.21 o
  -8   8   1       36.68       35.98      2.32 o
  -7   8   1       81.45       84.65      2.15 o
  -6   8   1     1441.48     1480.72     11.61 o
  -5   8   1     1179.68     1191.48     10.80 o
  -4   8   1      206.31      211.39      3.13 o
  -3   8   1       74.03       58.78      1.91 o
  -2   8   1        6.08        3.13      0.61 o
  -1   8   1        2.25       16.04      0.79 o
   0   8   1      486.31      381.67      3.40 o
   1   8   1     6182.20     6410.69     40.45 o
   2   8   1      425.29      263.90      2.81 o
   3   8   1      161.22      139.21      2.03 o
   4   8   1      107.28      119.55      3.94 o
   5   8   1       27.70       25.53      1.11 o
   6   8   1      954.01      964.82     12.07 o
   7   8   1      298.69      307.28      6.06 o
   8   8   1       26.34       25.59      2.09 o
  -9   9   1       10.37       11.33      1.86 o
  -8   9   1       36.34       37.55      2.40 o
  -7   9   1       66.74       70.41      1.99 o
  -6   9   1      191.05      189.23      3.00 o
  -5   9   1       37.93       40.45      1.36 o
  -4   9   1       60.38       60.67      1.67 o
  -3   9   1      376.00      456.93      4.99 o
  -2   9   1     2078.49     1863.48     14.97 o
  -1   9   1       19.47        7.95      2.07 o
   0   9   1      272.10      258.66      2.68 o
   1   9   1     1400.28     1234.92     11.13 o
   2   9   1      158.07      113.92      1.76 o
   3   9   1       19.98       17.69      0.85 o
   4   9   1       53.00       54.21      1.40 o
   5   9   1      143.73      166.96      2.63 o
   6   9   1     1846.48     1885.84     20.23 o
   7   9   1       21.92       18.34      1.79 o
   8   9   1      185.93      186.02      8.78 o
  -9  10   1        1.94        2.74      1.75 o
  -8  10   1      167.66      168.41      4.52 o
  -7  10   1       19.79       25.15      1.39 o
  -6  10   1       38.61       31.36      1.44 o
  -5  10   1      219.87      224.06      3.15 o
  -4  10   1        0.59        2.09      0.59 o
  -3  10   1       47.25       41.74      1.35 o
  -2  10   1      209.19      195.53      3.11 o
  -1  10   1     1129.25     1123.65      9.80 o
   0  10   1     3050.95     3150.01     22.09 o
   1  10   1      223.56      203.78      2.46 o
   2  10   1      860.95      868.75      6.97 o
   3  10   1      462.48      479.50      4.95 o
   4  10   1      461.55      422.71      4.43 o
   5  10   1      201.13      180.22      2.84 o
   6  10   1        3.84        3.49      1.27 o
   7  10   1        4.82        6.35      1.48 o
   8  10   1        1.98        2.04      1.29 o
  -8  11   1       14.14       16.16      1.99 o
  -7  11   1      205.71      219.78      3.58 o
  -6  11   1       18.62       22.56      1.26 o
  -5  11   1       90.33       93.16      3.58 o
  -4  11   1       48.80       38.71      1.30 o
  -3  11   1       69.81       36.82      1.35 o
  -2  11   1      332.25      381.75      4.56 o
  -1  11   1      593.52      566.84      5.59 o
   0  11   1      105.43      128.46      1.89 o
   1  11   1       52.68       85.72      1.59 o
   2  11   1        9.51       21.97      0.95 o
   3  11   1      276.02      242.74      3.06 o
   4  11   1       88.64       71.38      1.73 o
   5  11   1     1406.72     1502.31     11.75 o
   6  11   1       45.67       38.49      2.59 o
   7  11   1       15.77       16.89      2.93 o
   8  11   1       83.49       90.60      3.71 o
  -8  12   1      100.63      111.34      3.78 o
  -7  12   1      826.85      810.52      7.93 o
  -6  12   1      616.86      617.05      6.71 o
  -5  12   1       31.96       34.94      1.44 o
  -4  12   1      322.12      308.51      3.77 o
  -3  12   1        0.57       10.53      1.13 o
  -2  12   1      687.13      687.16      7.04 o
  -1  12   1     1050.60     1011.52      9.32 o
   0  12   1      294.50      240.95      3.28 o
   1  12   1      130.68      129.93      2.09 o
   2  12   1      599.31      596.91      5.62 o
   3  12   1      457.60      436.46      4.77 o
   4  12   1      617.51      667.27      6.28 o
   5  12   1      366.10      358.95      4.39 o
   6  12   1      259.71      261.13     15.59 o
   7  12   1       55.24       59.39      4.05 o
   8  12   1       93.72      113.44      4.09 o
  -8  13   1        3.56        2.61      1.45 o
  -7  13   1      148.81      159.34      6.46 o
  -6  13   1      265.92      286.76      4.08 o
  -5  13   1        4.98        4.34      0.78 o
  -4  13   1      144.46      122.66      2.34 o
  -3  13   1      792.08      790.18      6.98 o
  -2  13   1       94.19       94.95      1.86 o
  -1  13   1      674.80      823.37      8.07 o
   0  13   1       44.10       28.99      0.94 o
   1  13   1     3969.78     4002.51     26.51 o
   2  13   1       33.41       30.60      1.16 o
   3  13   1       61.34       52.08      1.49 o
   4  13   1        0.61        0.06      0.62 o
   5  13   1       10.14        7.28      0.93 o
   6  13   1      263.04      270.86      5.72 o
   7  13   1        0.85        1.47      1.27 o
  -8  14   1       12.86       11.75      1.76 o
  -7  14   1        0.01        1.06      0.85 o
  -6  14   1       12.88       11.13      1.13 o
  -5  14   1      182.14      210.91      3.37 o
  -4  14   1       39.43       48.94      1.81 o
  -3  14   1      295.11      300.76      3.75 o
  -2  14   1        0.88        3.39      0.73 o
  -1  14   1       61.39       44.80      1.54 o
   0  14   1        1.17        2.58      0.88 o
   1  14   1      203.26      231.53      3.03 o
   2  14   1        8.07       17.63      0.95 o
   3  14   1        1.84        1.13      0.56 o
   4  14   1      199.78      167.76      2.85 o
   5  14   1       10.19       15.09      1.35 o
   6  14   1       42.20       48.29      4.34 o
   7  14   1        6.54        7.98      1.99 o
  -7  15   1        0.91        0.60      0.82 o
  -6  15   1       97.59      103.03      2.51 o
  -5  15   1      249.38      237.30      3.68 o
  -4  15   1       29.48       33.01      1.43 o
  -3  15   1      333.71      335.30      4.12 o
  -2  15   1      536.05      519.50      5.27 o
  -1  15   1      327.08      300.99      4.18 o
   0  15   1      196.70      201.51      4.43 o
   1  15   1      236.75      229.95      3.10 o
   2  15   1       22.08       20.73      1.07 o
   3  15   1       41.74       52.92      1.92 o
   4  15   1      195.02      185.48      3.05 o
   5  15   1        1.04        0.31      0.80 o
   6  15   1      664.35      704.69     10.38 o
   7  15   1       17.89       17.88      2.01 o
  -7  16   1       46.77       42.37      1.86 o
  -6  16   1      103.71      110.27      2.66 o
  -5  16   1      264.80      270.78      4.03 o
  -4  16   1      133.52      133.70      2.67 o
  -3  16   1       14.56       23.08      1.22 o
  -2  16   1      169.13      182.37      2.88 o
  -1  16   1      592.27      624.60     13.68 o
   0  16   1      806.54      853.30     24.11 o
   1  16   1        6.15        5.54      0.72 o
   2  16   1       29.18       39.72      1.62 o
   3  16   1      118.42      146.16      2.91 o
   4  16   1      112.20      113.27      2.46 o
   5  16   1      433.37      430.89      5.30 o
   6  16   1      183.56      188.38      5.59 o
   7  16   1      152.58      167.69      4.87 o
  -7  17   1        1.35        0.71      0.93 o
  -6  17   1        4.53        3.63      1.01 o
  -5  17   1       67.19       69.87      2.24 o
  -4  17   1        3.57        2.40      0.79 o
  -3  17   1        1.10        0.56      0.67 o
  -2  17   1       67.77       82.99      3.11 o
  -1  17   1       76.33       63.31      2.77 o
   0  17   1      476.11      491.48     11.24 o
   1  17   1      330.52      293.59      7.33 o
   2  17   1       98.75      115.10      2.37 o
   3  17   1       40.30       40.43      1.54 o
   4  17   1        9.52       11.68      1.11 o
   5  17   1      320.25      333.34      4.64 o
   6  17   1       25.37       26.32      2.20 o
  -6  18   1      133.60      146.00      3.21 o
  -5  18   1       61.44       69.82      2.20 o
  -4  18   1       45.11       46.64      1.76 o
  -3  18   1       29.68       22.87      1.97 o
  -2  18   1       44.02       45.93      2.59 o
  -1  18   1       67.29       56.77      2.75 o
   0  18   1      309.67      311.35      8.76 o
   1  18   1      147.78      136.38      4.02 o
   2  18   1       24.73       26.94      1.61 o
   3  18   1       81.19       82.04      2.15 o
   4  18   1      226.15      221.39      3.64 o
   5  18   1       65.74       68.55      2.20 o
   6  18   1        1.60        0.69      1.29 o
  -6  19   1      112.25      115.53      2.96 o
  -5  19   1       68.79       79.30      2.70 o
  -4  19   1       65.02       65.08      2.09 o
  -3  19   1       58.28       61.84      2.33 o
  -2  19   1      333.29      335.98      6.80 o
  -1  19   1      244.64      266.05      5.90 o
   0  19   1        3.68        6.67      1.60 o
   1  19   1      582.02      590.42     15.77 o
   2  19   1        0.13        1.99      1.74 o
   3  19   1        0.44       -0.72      0.68 o
   4  19   1       91.70       95.18      3.18 o
   5  19   1      141.05      153.61      3.26 o
  -5  20   1      137.04      136.31      3.10 o
  -4  20   1        9.97        9.64      1.36 o
  -3  20   1      154.87      159.70      5.61 o
  -2  20   1       15.69       13.81      1.79 o
  -1  20   1        7.37        9.98      2.82 o
   0  20   1        6.65        6.04      1.49 o
   1  20   1        2.69        6.03      1.41 o
   2  20   1       51.48       57.92      2.31 o
   3  20   1       58.91       68.82      2.55 o
   4  20   1       40.33       45.27      2.17 o
   5  20   1        0.93        0.95      0.95 o
  -5  21   1        0.31       -1.04      0.96 o
  -4  21   1       31.70       35.85      2.06 o
  -3  21   1       45.62       46.25      2.86 o
  -2  21   1      227.84      219.47      9.12 o
  -1  21   1        5.49        6.02      1.49 o
   0  21   1       52.58       49.52      2.85 o
   1  21   1       15.56       19.20      2.02 o
   2  21   1       35.20       25.21      1.69 o
   3  21   1        0.61       -0.20      0.90 o
   4  21   1        9.54       10.03      1.38 o
  -4  22   1       40.97       43.36      3.43 o
  -3  22   1       42.83       47.35      2.95 o
  -2  22   1       15.28       16.28      2.04 o
  -1  22   1        0.99        2.70      1.49 o
   0  22   1      363.40      377.36      7.80 o
   1  22   1       73.38       72.92      3.37 o
   2  22   1        1.02        0.75      2.14 o
   3  22   1        6.59        2.98      1.19 o
   4  22   1       49.30       50.38      2.41 o
  -3  23   1       21.89       24.94      2.48 o
  -2  23   1      255.01      273.13      6.75 o
  -1  23   1        0.19        1.02      1.42 o
   0  23   1       33.53       37.29      2.76 o
   1  23   1       83.88       82.93      3.70 o
   2  23   1       25.94       22.13      4.92 o
   3  23   1       24.44       22.94      1.82 o
  -2  24   1        7.28        6.75      1.82 o
  -1  24   1       68.55       75.67      3.78 o
   0  24   1        0.65        0.41      1.42 o
   1  24   1        0.32       -1.23      1.23 o
  -9   0   2       37.63       47.43      3.65 o
  -8   0   2     1155.56     1121.18     11.29 o
  -7   0   2       72.00       67.15      2.69 o
  -6   0   2      240.97      228.88      6.45 o
  -5   0   2     5982.32     5917.31     78.16 o
  -4   0   2        0.71        7.61      1.16 o
  -3   0   2        2.22        3.99      0.75 o
  -2   0   2     2141.73     1976.79     26.29 o
  -1   0   2      350.88      418.41      7.74 o
   0   0   2    12795.68    12424.79    215.66 o
   1   0   2      143.83      129.91      3.02 o
   2   0   2      472.96      644.83     10.11 o
   3   0   2      271.23      280.19      4.14 o
   4   0   2     2151.80     2178.19     23.51 o
   5   0   2      386.08      349.17      7.76 o
   6   0   2      121.32      111.53      4.40 o
   7   0   2       51.84       39.34      2.98 o
   8   0   2        0.10        1.72      1.45 o
   9   0   2        0.00       -2.16      1.53 o
  -9   1   2        0.91        1.42      1.02 o
  -8   1   2      152.82      136.11      2.64 o
  -7   1   2      264.38      289.95      4.47 o
  -6   1   2      449.11      454.17      5.57 o
  -5   1   2        5.73        4.64      1.03 o
  -4   1   2      290.10      330.00      4.96 o
  -3   1   2       13.76       16.64      0.95 o
  -2   1   2     1011.42      948.62     14.11 o
  -1   1   2     1556.86     1540.08     10.33 o
   0   1   2       93.98       80.25      1.10 o
   1   1   2     2522.74     2428.49     16.61 o
   2   1   2     1512.16     1547.37     20.45 o
   3   1   2      619.52      693.70      5.21 o
   4   1   2      243.05      251.97      3.05 o
   5   1   2     1149.08     1184.14     21.57 o
   6   1   2        2.70        4.19      0.99 o
   7   1   2       54.38       41.43      3.30 o
   8   1   2        3.32        3.18      1.18 o
   9   1   2       24.15       30.05      3.28 o
  -9   2   2       26.28       25.90      1.62 o
  -8   2   2        0.15        0.68      1.80 o
  -7   2   2       63.08       63.23      2.14 o
  -6   2   2       47.61       40.28      1.62 o
  -5   2   2        9.86        3.29      0.78 o
  -4   2   2       55.88       69.10      1.66 o
  -3   2   2       43.21       23.82      1.82 o
  -2   2   2     1574.90     1502.42     10.40 o
  -1   2   2     1629.63     1684.42     11.33 o
   0   2   2      527.76      552.82      4.97 o
   1   2   2     1242.73     1274.55      7.72 o
   2   2   2      141.53      167.48      1.77 o
   3   2   2      608.23      665.13      5.06 o
   4   2   2      249.45      297.01      2.86 o
   5   2   2       90.10       83.84      3.34 o
   6   2   2      172.33      152.77      3.62 o
   7   2   2      171.08      130.95      3.60 o
   8   2   2        0.90        4.24      1.00 o
   9   2   2       21.88       28.36      2.33 o
  -9   3   2       37.00       33.75      3.24 o
  -8   3   2       25.92       25.74      1.21 o
  -7   3   2      590.20      591.87     10.43 o
  -6   3   2       27.16       28.73      1.56 o
  -5   3   2      131.18      130.61      2.43 o
  -4   3   2       27.42       34.99      0.98 o
  -3   3   2       62.98       42.25      0.91 o
  -2   3   2     5553.51     5190.39    107.76 o
  -1   3   2    24758.65    25326.66   1103.99 o
   0   3   2    16385.29    16077.69     90.41 o
   1   3   2    11638.27    11271.34     64.00 o
   2   3   2     1943.93     1949.35     11.59 o
   3   3   2      167.82      161.19      1.64 o
   4   3   2      158.81      205.55      2.45 o
   5   3   2      318.25      341.08      5.40 o
   6   3   2      239.22      244.49      3.89 o
   7   3   2        1.48        1.12      0.85 o
   8   3   2        9.51       11.22      1.62 o
   9   3   2       67.77       71.09      3.41 o
  -9   4   2      164.31      174.66      6.97 o
  -8   4   2      159.82      160.11      2.61 o
  -7   4   2      922.85      905.39      9.18 o
  -6   4   2      129.69      138.99      3.30 o
  -5   4   2      250.83      233.64      4.65 o
  -4   4   2      523.22      503.56      5.17 o
  -3   4   2      492.31      414.97      4.76 o
  -2   4   2     8094.97     8271.20     61.10 o
  -1   4   2    34788.43    36540.99    226.88 o
   0   4   2     3083.84     3611.00     21.52 o
   1   4   2      236.04      282.88      2.24 o
   2   4   2      183.24      158.44      2.30 o
   3   4   2      504.07      543.12      3.98 o
   4   4   2     2552.50     2644.32     15.86 o
   5   4   2      297.56      282.73      4.06 o
   6   4   2        5.23       10.58      1.25 o
   7   4   2      197.18      192.52      3.63 o
   8   4   2       29.44       33.09      2.23 o
  -9   5   2       76.92       81.55      4.96 o
  -8   5   2       32.64       29.79      1.48 o
  -7   5   2        0.67       -1.29      0.88 o
  -6   5   2      137.74      120.08      2.89 o
  -5   5   2      903.50      930.01      8.68 o
  -4   5   2       14.62       15.23      0.87 o
  -3   5   2       87.19       92.01      1.63 o
  -2   5   2      724.43      760.60      6.34 o
  -1   5   2     5246.70     5303.66     33.43 o
   0   5   2     2092.11     2195.82     16.29 o
   1   5   2      382.51      364.65      2.79 o
   2   5   2     1332.89     1500.70      9.21 o
   3   5   2        5.00        8.49      0.73 o
   4   5   2      213.59      229.05      2.34 o
   5   5   2       12.43       18.19      1.14 o
   6   5   2      232.11      216.56      3.67 o
   7   5   2        1.49        1.78      1.09 o
   8   5   2        1.11        0.66      1.11 o
  -9   6   2        1.06        2.09      1.94 o
  -8   6   2       22.98       24.03      2.19 o
  -7   6   2      649.71      704.24      7.77 o
  -6   6   2     1132.83     1137.88     10.62 o
  -5   6   2       33.70       42.80      2.26 o
  -4   6   2      363.32      325.37      5.28 o
  -3   6   2      533.62      623.87     14.86 o
  -2   6   2       68.89       80.97      1.46 o
  -1   6   2      516.82      515.90      4.17 o
   0   6   2      198.32      202.03      1.87 o
   1   6   2      357.92      339.01      3.01 o
   2   6   2      126.53       93.02      1.22 o
   3   6   2      266.24      265.29      2.46 o
   4   6   2      243.34      235.87      2.77 o
   5   6   2        7.46        6.55      1.13 o
   6   6   2     1342.57     1349.17     15.52 o
   7   6   2        0.82        4.08      1.42 o
   8   6   2       60.16       64.32      3.86 o
  -9   7   2      132.47      144.53      6.53 o
  -8   7   2       15.87       12.61      1.11 o
  -7   7   2       54.14       56.25      2.90 o
  -6   7   2     2116.16     2127.44     17.78 o
  -5   7   2        2.50        2.21      0.62 o
  -4   7   2      198.57      175.25      2.71 o
  -3   7   2      378.88      398.35      4.33 o
  -2   7   2      641.83      743.97      5.68 o
  -1   7   2        7.98        1.85      0.45 o
   0   7   2      606.39      513.44      5.80 o
   1   7   2      340.32      236.89      2.63 o
   2   7   2       51.84       26.33      0.70 o
   3   7   2       70.63       46.80      0.99 o
   4   7   2      647.23      679.60      5.12 o
   5   7   2      509.45      491.67      7.32 o
   6   7   2      173.86      167.55      4.24 o
   7   7   2       22.44       22.57      1.89 o
   8   7   2       69.47       63.51      3.05 o
  -9   8   2       18.33       14.51      2.76 o
  -8   8   2       83.09       77.27      2.16 o
  -7   8   2      267.79      258.90      4.20 o
  -6   8   2      164.07      176.52      3.25 o
  -5   8   2       12.31       13.91      0.99 o
  -4   8   2       11.57       21.29      1.05 o
  -3   8   2      984.68     1014.86      7.63 o
  -2   8   2      358.99      549.49      4.55 o
  -1   8   2      215.16      189.53      6.10 o
   0   8   2      545.78      566.95      4.71 o
   1   8   2        1.33        2.02      0.35 o
   2   8   2      770.55      818.29      6.28 o
   3   8   2     1317.86     1291.29      8.43 o
   4   8   2      987.87      961.56      7.75 o
   5   8   2        6.97       10.69      2.87 o
   6   8   2      761.11      746.07     10.29 o
   7   8   2        2.00        1.58      1.11 o
   8   8   2       14.90       15.30      1.92 o
  -9   9   2       32.42       38.78      3.73 o
  -8   9   2       34.55       34.22      2.48 o
  -7   9   2        9.12       13.37      1.25 o
  -6   9   2      190.34      192.93      3.45 o
  -5   9   2       78.25       66.85      1.88 o
  -4   9   2       23.33       36.93      1.32 o
  -3   9   2       11.29        8.22      0.54 o
  -2   9   2       41.27       84.07      2.15 o
  -1   9   2       26.28       39.18      1.18 o
   0   9   2        2.55        2.56      1.08 o
   1   9   2      405.51      501.03      3.84 o
   2   9   2     1832.95     1749.24     12.37 o
   3   9   2      761.15      685.16      5.91 o
   4   9   2      541.41      493.98      4.84 o
   5   9   2       21.49       23.24      1.88 o
   6   9   2      161.61      162.60      4.30 o
   7   9   2       79.72       70.83      4.79 o
   8   9   2       36.52       35.94      2.44 o
  -9  10   2        0.04       -0.19      1.86 o
  -8  10   2      111.89      118.23      3.28 o
  -7  10   2      154.33      157.34      2.97 o
  -6  10   2      202.81      210.01      3.67 o
  -5  10   2       96.94      109.32      2.46 o
  -4  10   2       12.31        8.64      0.88 o
  -3  10   2     1281.16     1498.87     12.76 o
  -2  10   2      186.20      312.16      3.14 o
  -1  10   2     4042.25     4001.02     30.56 o
   0  10   2      436.07      375.88      3.71 o
   1  10   2       87.00      101.91      1.74 o
   2  10   2     1151.79     1303.19     11.31 o
   3  10   2      484.66      460.14      4.54 o
   4  10   2      333.02      328.86      3.80 o
   5  10   2      410.11      418.91      6.87 o
   6  10   2      219.79      228.77      6.02 o
   7  10   2      337.13      344.08      6.80 o
   8  10   2       34.73       49.01      2.86 o
  -8  11   2        9.44        8.75      1.33 o
  -7  11   2       23.01       15.96      1.19 o
  -6  11   2      243.45      222.86      6.61 o
  -5  11   2       70.85       71.89      2.55 o
  -4  11   2      238.29      232.70      3.56 o
  -3  11   2      424.11      462.88      5.31 o
  -2  11   2       88.14      103.06      4.17 o
  -1  11   2       52.17       84.33      2.95 o
   0  11   2     2494.15     2758.51     18.66 o
   1  11   2       11.43       17.59      1.31 o
   2  11   2       43.91       37.39      1.35 o
   3  11   2      190.46      187.78      2.68 o
   4  11   2       39.95       36.06      1.32 o
   5  11   2     2167.40     2160.93     74.84 o
   6  11   2        0.75        2.45      1.57 o
   7  11   2        1.91        0.26      1.10 o
   8  11   2       32.70       35.09      2.54 o
  -8  12   2        1.55        1.77      1.10 o
  -7  12   2       16.68       19.19      1.32 o
  -6  12   2      206.04      202.41      3.74 o
  -5  12   2       20.61       20.92      1.46 o
  -4  12   2        9.93        7.13      0.83 o
  -3  12   2       10.17        8.61      0.86 o
  -2  12   2      297.76      266.54      4.91 o
  -1  12   2      114.34       98.13      2.00 o
   0  12   2      164.42      122.52      3.13 o
   1  12   2       30.83       27.43      1.08 o
   2  12   2       92.37       84.46      1.73 o
   3  12   2       20.03       17.51      0.96 o
   4  12   2        1.18       -0.36      0.59 o
   5  12   2      461.97      464.94      8.52 o
   6  12   2      107.16      106.02      3.64 o
   7  12   2        2.74        2.02      1.81 o
  -8  13   2       45.66       45.02      2.32 o
  -7  13   2      236.70      228.37      3.75 o
  -6  13   2      288.50      280.67      4.00 o
  -5  13   2       48.96       38.15      2.29 o
  -4  13   2      522.62      488.25      5.96 o
  -3  13   2      161.25      150.67      2.87 o
  -2  13   2      541.02      615.00      8.63 o
  -1  13   2       54.46       61.10      1.77 o
   0  13   2       14.62       18.62      1.51 o
   1  13   2        0.07        2.74      0.56 o
   2  13   2        3.61        3.75      0.61 o
   3  13   2        0.34        3.54      0.64 o
   4  13   2        3.65        7.62      0.90 o
   5  13   2      517.68      515.87      8.11 o
   6  13   2        0.40        2.11      4.29 o
   7  13   2        8.58        7.41      2.07 o
  -8  14   2       12.31        7.98      1.42 o
  -7  14   2        2.90        1.56      0.85 o
  -6  14   2       26.01       22.17      1.36 o
  -5  14   2      787.06      758.53      8.40 o
  -4  14   2      383.38      411.40      5.47 o
  -3  14   2        5.69        2.19      0.71 o
  -2  14   2      361.24      382.85      6.49 o
  -1  14   2     1531.74     1528.90     17.20 o
   0  14   2      164.41      168.38      2.54 o
   1  14   2      182.82      178.03     10.06 o
   2  14   2      278.06      280.89      3.54 o
   3  14   2      195.19      187.43      2.91 o
   4  14   2      933.77      899.10      8.08 o
   5  14   2      285.14      296.14      5.98 o
   6  14   2       24.26       23.68      2.11 o
   7  14   2      156.01      167.10      4.88 o
  -7  15   2        3.52        4.34      1.24 o
  -6  15   2       31.64       29.06      1.70 o
  -5  15   2        1.42        0.27      0.77 o
  -4  15   2      127.03      124.21      2.90 o
  -3  15   2        3.62        5.54      0.89 o
  -2  15   2      378.10      353.92      8.32 o
  -1  15   2        0.17        2.61      1.01 o
   0  15   2       69.04       71.06      3.55 o
   1  15   2      976.05      989.43     11.10 o
   2  15   2       82.38       91.42      2.00 o
   3  15   2       32.40       39.02      1.47 o
   4  15   2      412.86      407.42      4.86 o
   5  15   2       81.76       80.75      3.15 o
   6  15   2       69.89       69.36      5.09 o
   7  15   2        8.30        5.92      1.99 o
  -7  16   2        1.61        0.32      1.10 o
  -6  16   2       12.44       12.53      1.19 o
  -5  16   2       83.13       73.39      2.12 o
  -4  16   2       14.06       15.39      1.15 o
  -3  16   2      157.20      160.71      3.32 o
  -2  16   2       17.34       22.22      1.83 o
  -1  16   2       44.16       47.28      2.42 o
   0  16   2      322.53      335.89      6.75 o
   1  16   2       80.74       77.91      1.93 o
   2  16   2        0.21        2.91      0.71 o
   3  16   2       44.48       40.70      1.99 o
   4  16   2        9.13       10.80      1.07 o
   5  16   2       12.36       11.82      1.75 o
   6  16   2        0.01       -0.82      1.16 o
  -7  17   2       36.49       39.26      2.29 o
  -6  17   2      195.45      204.46      3.66 o
  -5  17   2        2.99        2.34      0.84 o
  -4  17   2       71.49       76.22      2.38 o
  -3  17   2      884.51      899.21      9.77 o
  -2  17   2      821.93      829.94     11.61 o
  -1  17   2       61.47       59.93      4.19 o
   0  17   2        5.12        8.84      2.07 o
   1  17   2      683.24      640.71     12.53 o
   2  17   2      111.02      101.48      3.68 o
   3  17   2       53.14       45.15      1.64 o
   4  17   2        4.15        4.19      1.22 o
   5  17   2      408.21      428.01      7.68 o
   6  17   2        3.42        3.90      1.45 o
  -6  18   2       99.06       87.87      2.52 o
  -5  18   2      200.12      223.87      3.79 o
  -4  18   2        6.07        6.53      0.96 o
  -3  18   2        5.17        1.47      0.94 o
  -2  18   2       31.78       36.41      2.45 o
  -1  18   2      532.50      539.22      8.80 o
   0  18   2        1.46        0.25      1.11 o
   1  18   2      107.48      101.00      2.80 o
   2  18   2        2.20        3.16      1.31 o
   3  18   2       56.46       60.87      1.91 o
   4  18   2      193.45      200.81      3.50 o
   5  18   2       83.97       81.05      3.45 o
  -6  19   2        4.31        3.12      1.06 o
  -5  19   2       27.22       26.86      1.60 o
  -4  19   2        8.72        8.40      1.09 o
  -3  19   2        2.19        3.70      1.36 o
  -2  19   2        1.63        0.00      1.04 o
  -1  19   2        0.88        1.65      2.39 o
   0  19   2        1.20       -0.74      1.45 o
   1  19   2      128.88      130.79      3.21 o
   2  19   2       24.15       18.16      1.46 o
   3  19   2      120.73      116.98      2.98 o
   4  19   2        1.52        0.56      0.84 o
   5  19   2        0.47        1.77      1.42 o
  -5  20   2       57.11       64.04      2.23 o
  -4  20   2      141.94      137.99      4.65 o
  -3  20   2        0.87        4.09      1.52 o
  -2  20   2        9.21        9.43      1.71 o
  -1  20   2      513.82      509.55      8.92 o
   0  20   2        4.62        5.92      1.45 o
   1  20   2       56.00       49.23      2.71 o
   2  20   2        0.04        0.69      0.91 o
   3  20   2        0.10       -0.44      0.90 o
   4  20   2       36.60       37.88      1.82 o
  -5  21   2       23.60       29.59      2.45 o
  -4  21   2        2.26        2.06      1.44 o
  -3  21   2      193.87      189.09      6.08 o
  -2  21   2       74.89       77.27      4.12 o
  -1  21   2      204.96      212.01      5.59 o
   0  21   2      208.38      211.64     12.19 o
   1  21   2       14.16       12.82      1.77 o
   2  21   2       67.82       69.78      2.56 o
   3  21   2       19.10       26.65      1.80 o
   4  21   2      148.18      151.52      3.79 o
  -4  22   2      122.78      121.56      4.63 o
  -3  22   2       13.69       12.12      4.33 o
  -2  22   2       36.42       40.04      2.82 o
  -1  22   2      125.97      137.65      4.62 o
   0  22   2       66.08       64.16      3.28 o
   1  22   2       14.51       12.43      1.81 o
   2  22   2        7.26        6.36      1.26 o
   3  22   2       82.51       84.92      2.95 o
  -3  23   2        2.41        1.36      1.59 o
  -2  23   2        2.61        2.98      1.62 o
  -1  23   2        1.75        1.98      1.44 o
   0  23   2       36.18       39.77      2.74 o
   1  23   2      100.57       94.22      3.94 o
   2  23   2        0.17        0.04      1.16 o
  -1  24   2       22.33       20.59      2.31 o
   0  24   2       22.87       21.49      2.80 o
   1  24   2        4.19        7.01      1.65 o
  -9   1   3        0.66       -0.89      0.73 o
  -8   1   3      556.95      580.95      6.43 o
  -7   1   3       10.74        6.33      1.09 o
  -6   1   3      863.83      843.99      8.85 o
  -5   1   3      216.22      239.99      3.22 o
  -4   1   3      103.21      122.83      4.06 o
  -3   1   3     2233.76     1919.68     21.63 o
  -2   1   3       35.73       17.21      0.69 o
  -1   1   3      546.39      425.60      3.24 o
   0   1   3      569.64      532.98      3.34 o
   1   1   3      171.45      169.47      1.66 o
   2   1   3     1460.66     1516.65     15.23 o
   3   1   3     1135.95     1197.21     12.77 o
   4   1   3      173.98      197.20      3.81 o
   5   1   3      373.43      369.27      5.93 o
   6   1   3       19.22       22.13      1.61 o
   7   1   3       44.72       44.27      2.29 o
   8   1   3      111.67      108.06      3.65 o
  -9   2   3       40.84       49.72      2.22 o
  -8   2   3      462.67      464.35      6.43 o
  -7   2   3      181.80      167.08      3.49 o
  -6   2   3      214.33      215.72      3.74 o
  -5   2   3      507.81      473.91      5.67 o
  -4   2   3      608.63      597.45      5.09 o
  -3   2   3     1841.95     2142.95     14.88 o
  -2   2   3     3723.91     3442.64     20.22 o
  -1   2   3      120.62      165.14      1.70 o
   0   2   3      245.58      263.07      6.07 o
   1   2   3      925.88      906.29      5.81 o
   2   2   3      127.14       77.47      1.13 o
   3   2   3     2681.54     2701.59     25.89 o
   4   2   3      340.42      351.64      5.41 o
   5   2   3      244.05      232.19      4.51 o
   6   2   3      477.30      470.81      7.29 o
   7   2   3        6.34        4.83      1.17 o
   8   2   3        8.47        9.88      1.27 o
  -9   3   3       31.19       30.60      2.24 o
  -8   3   3        0.48       -2.15      1.44 o
  -7   3   3      297.26      284.16      4.63 o
  -6   3   3     1159.38     1128.24      9.11 o
  -5   3   3       27.55       22.45      1.04 o
  -4   3   3      131.80      156.91      2.08 o
  -3   3   3     1228.73     1363.60     10.04 o
  -2   3   3      939.14     1032.33      7.73 o
  -1   3   3     2393.88     2647.91     15.45 o
   0   3   3     2237.18     2493.07     14.55 o
   1   3   3       66.66       69.03      1.58 o
   2   3   3      773.98      737.17      5.45 o
   3   3   3        1.84        4.14      0.88 o
   4   3   3      471.99      447.42      5.18 o
   5   3   3       25.50       25.08      1.82 o
   6   3   3        5.06       10.20      1.13 o
   7   3   3       46.23       47.08      1.97 o
   8   3   3        0.01        0.10      1.08 o
  -9   4   3        0.03        6.16      2.31 o
  -8   4   3        5.33        4.01      1.38 o
  -7   4   3      276.60      287.70      5.76 o
  -6   4   3      612.86      612.19      6.66 o
  -5   4   3     1579.91     1621.63     13.63 o
  -4   4   3       86.47       73.92      1.55 o
  -3   4   3       70.56       59.99      1.77 o
  -2   4   3      333.64      332.95      3.27 o
  -1   4   3     8498.40     8395.55     55.44 o
   0   4   3       10.90       14.16      0.64 o
   1   4   3     1075.65     1143.13      7.23 o
   2   4   3      686.25      718.71      5.40 o
   3   4   3       37.70       28.88      1.01 o
   4   4   3      434.36      437.18      5.13 o
   5   4   3      349.57      315.34      4.45 o
   6   4   3        8.89        8.11      1.07 o
   7   4   3        3.34        3.15      1.16 o
   8   4   3       27.97       22.60      2.04 o
  -9   5   3        1.46        0.32      1.18 o
  -8   5   3       19.24       15.33      1.71 o
  -7   5   3      242.34      226.51      8.05 o
  -6   5   3      420.63      394.73      5.83 o
  -5   5   3      144.86      143.20      2.52 o
  -4   5   3       41.93       22.17      0.95 o
  -3   5   3      223.67      186.96      2.12 o
  -2   5   3      759.29      745.44      6.91 o
  -1   5   3     2867.44     2774.85     16.26 o
   0   5   3     1450.64     1513.16      9.31 o
   1   5   3      137.48      104.74      1.31 o
   2   5   3       79.63       67.08      1.31 o
   3   5   3        2.40        3.91      0.88 o
   4   5   3      524.76      473.82      7.17 o
   5   5   3     2999.02     2879.71     36.27 o
   6   5   3       44.77       40.52      1.81 o
   7   5   3       81.18       81.94      3.30 o
   8   5   3       48.80       57.32      3.51 o
  -9   6   3      146.84      146.67      4.51 o
  -8   6   3      281.65      262.85     11.84 o
  -7   6   3       37.45       32.59      2.16 o
  -6   6   3       92.80       79.55      2.13 o
  -5   6   3        7.63        3.72      0.66 o
  -4   6   3       71.13       62.83      2.50 o
  -3   6   3     1070.39     1226.74     11.14 o
  -2   6   3      207.13      369.20      4.13 o
  -1   6   3        0.74        0.60      0.33 o
   0   6   3     1550.50     1629.14     10.03 o
   1   6   3       26.10       30.86      1.82 o
   2   6   3      331.12      397.89      3.24 o
   3   6   3      125.34      105.33      1.46 o
   4   6   3       87.62       80.20      2.01 o
   5   6   3       16.58       24.96      1.47 o
   6   6   3       40.79       46.76      2.41 o
   7   6   3      349.12      336.89      6.67 o
   8   6   3       48.79       62.77      3.14 o
  -9   7   3        5.37        8.16      1.53 o
  -8   7   3        0.04       -0.19      1.09 o
  -7   7   3        1.71        1.58      1.15 o
  -6   7   3      105.89      100.24      2.39 o
  -5   7   3      340.01      282.81      3.83 o
  -4   7   3      340.11      298.66      3.72 o
  -3   7   3       15.00       31.81      1.83 o
  -2   7   3      483.08      525.01      5.40 o
  -1   7   3       21.78       30.34      1.27 o
   0   7   3        5.10        5.05      0.74 o
   1   7   3      903.19      901.43      6.29 o
   2   7   3      124.85      194.56      2.24 o
   3   7   3      641.79      663.70      4.95 o
   4   7   3        0.12        0.73      0.60 o
   5   7   3       41.47       38.63      2.25 o
   6   7   3       18.94       20.93      1.84 o
   7   7   3        0.02        0.67      1.11 o
   8   7   3       30.67       28.64      2.33 o
  -9   8   3       61.07       66.64      2.61 o
  -8   8   3      184.18      172.25      4.70 o
  -7   8   3      192.12      197.26      8.05 o
  -6   8   3       42.03       47.72      1.75 o
  -5   8   3       49.29       34.94      1.36 o
  -4   8   3        2.14        2.82      0.67 o
  -3   8   3       14.32       24.99      0.98 o
  -2   8   3     1529.80     1519.83     12.79 o
   0   8   3       18.82       19.86      1.14 o
   1   8   3      124.91      174.76      1.95 o
   2   8   3        1.08        1.91      0.58 o
   3   8   3     2723.20     2830.15     17.79 o
   4   8   3        2.36        5.15      1.08 o
   5   8   3      664.24      658.90     14.62 o
   6   8   3      127.94      128.07      3.89 o
   7   8   3      248.68      257.01      7.74 o
   8   8   3       43.62       51.37      2.91 o
  -9   9   3       92.84      102.60      3.20 o
  -8   9   3        2.76        2.61      1.33 o
  -7   9   3      924.54      907.70     12.44 o
  -6   9   3      183.96      171.96      7.72 o
  -5   9   3       11.77       12.06      1.24 o
  -4   9   3       27.36       30.14      2.03 o
  -3   9   3       61.49       34.99      1.04 o
  -2   9   3      109.80      154.10      2.53 o
  -1   9   3      729.45      804.17      6.48 o
   0   9   3     5894.84     5701.52     32.56 o
   1   9   3      296.21      276.47      2.66 o
   2   9   3      112.92      112.31      1.71 o
   3   9   3     1154.61     1165.72      9.05 o
   4   9   3      627.44      612.29      8.50 o
   5   9   3      653.26      666.35     11.65 o
   6   9   3       65.34       68.77      3.65 o
   7   9   3        0.38        0.16      1.38 o
   8   9   3       69.23       71.08      4.49 o
  -9  10   3        8.87       10.71      1.42 o
  -8  10   3      140.79      145.39      4.48 o
  -7  10   3       84.28       85.80      3.40 o
  -6  10   3       23.34       31.94      2.24 o
  -5  10   3       29.53       35.32      1.49 o
  -4  10   3      108.33      105.03      2.21 o
  -3  10   3        0.91        3.65      0.62 o
  -2  10   3      796.89      984.61     10.92 o
  -1  10   3     2034.55     1827.68     12.96 o
   0  10   3       23.64       15.47      1.17 o
   1  10   3      611.99      670.53      5.05 o
   2  10   3       11.38        8.42      0.92 o
   3  10   3       93.26       98.92      1.90 o
   4  10   3       68.10       73.65      2.70 o
   5  10   3       75.72       75.43      6.64 o
   6  10   3        6.48        7.40      1.46 o
   7  10   3       10.51       11.43      1.70 o
  -8  11   3        0.58        1.20      1.25 o
  -7  11   3       26.60       29.41      2.24 o
  -6  11   3      562.02      567.72      8.98 o
  -5  11   3      114.31       96.54      2.35 o
  -4  11   3       14.29        5.60      0.76 o
  -3  11   3     1302.66     1303.12     11.57 o
  -2  11   3        3.24        7.25      2.47 o
  -1  11   3       20.41       28.67      1.31 o
   0  11   3     1391.42     1365.48     10.45 o
   1  11   3        2.31       12.03      0.75 o
   2  11   3       27.89       17.49      1.02 o
   3  11   3      201.58      196.38      2.79 o
   4  11   3       21.82       21.79      1.77 o
   5  11   3      322.86      336.81      9.56 o
   6  11   3       99.25       99.00      3.52 o
   7  11   3      124.88      116.86      4.04 o
  -8  12   3       19.43       20.10      1.71 o
  -7  12   3       25.08       25.86      2.21 o
  -6  12   3      457.86      449.17      8.50 o
  -5  12   3      103.88      104.43      2.85 o
  -4  12   3       13.14        5.73      2.39 o
  -3  12   3       18.44       13.85      1.03 o
  -2  12   3      784.25      823.95      8.09 o
  -1  12   3     2945.17     2970.58     23.73 o
   0  12   3       14.19       11.31      0.79 o
   1  12   3      129.59      108.15      1.99 o
   2  12   3       93.60       92.58      1.88 o
   3  12   3      581.60      553.30      5.45 o
   4  12   3      189.97      190.39      4.39 o
   5  12   3        0.09       -1.05      1.02 o
   6  12   3      484.48      469.42      8.19 o
   7  12   3      182.01      189.12      8.39 o
  -8  13   3       70.96       77.57      2.88 o
  -7  13   3      198.84      212.38      6.34 o
  -6  13   3       31.71       36.70      2.38 o
  -5  13   3      101.92       93.50      3.19 o
  -4  13   3      228.68      219.30      3.66 o
  -3  13   3      592.22      541.13      8.27 o
  -2  13   3      277.17      252.81      5.06 o
  -1  13   3       71.72       66.93      2.65 o
   0  13   3      101.57       80.32      1.78 o
   1  13   3      763.50      721.80      6.50 o
   2  13   3      307.39      285.72      3.56 o
   3  13   3       50.03       40.78      1.43 o
   4  13   3       33.75       40.46      2.22 o
   5  13   3      239.97      243.15      5.44 o
   6  13   3       77.08       91.63      3.54 o
   7  13   3       30.17       30.80      2.44 o
  -8  14   3       61.64       60.66      2.69 o
  -7  14   3       66.44       73.67      3.48 o
  -6  14   3       13.36       11.46      1.70 o
  -5  14   3       24.69       21.19      1.43 o
  -4  14   3        2.15        2.34      0.97 o
  -3  14   3       20.60       25.93      1.91 o
  -2  14   3       35.19       47.02      2.44 o
  -1  14   3       14.43       24.12      1.74 o
   0  14   3      544.14      470.69      4.91 o
   1  14   3        0.52       -0.56      0.52 o
   2  14   3       57.57       57.35      1.63 o
   3  14   3       33.65       41.01      2.35 o
   4  14   3       56.87       50.63      2.56 o
   5  14   3       34.23       34.16      3.30 o
   6  14   3        2.15        1.13      2.03 o
  -7  15   3       38.40       36.26      2.11 o
  -6  15   3        4.43        4.45      1.44 o
  -5  15   3       54.15       61.91      2.24 o
  -4  15   3      348.26      400.02      5.53 o
  -3  15   3      260.45      234.84      5.31 o
  -2  15   3      544.67      514.63      8.22 o
  -1  15   3       68.00       67.16      2.74 o
   0  15   3      843.31      859.35     16.09 o
   1  15   3      156.24      164.57      2.76 o
   2  15   3      349.56      334.60      4.13 o
   3  15   3       38.44       43.43      1.57 o
   4  15   3      855.69      815.53     11.02 o
   5  15   3        9.77        9.99      2.07 o
   6  15   3        1.01        0.94      1.20 o
  -7  16   3       54.45       49.60      2.44 o
  -6  16   3      296.16      287.95      6.61 o
  -5  16   3      175.62      187.67      5.13 o
  -4  16   3      122.99      119.94      2.99 o
  -3  16   3       13.29       18.37      2.74 o
  -2  16   3      764.81      717.40     10.46 o
  -1  16   3      843.32      821.70     11.29 o
   0  16   3     1495.66     1505.59     13.91 o
   1  16   3      212.90      222.94      3.33 o
   2  16   3      169.66      173.44      2.93 o
   3  16   3      367.21      363.98      4.56 o
   4  16   3       39.27       46.68      2.57 o
   5  16   3        7.69        3.68      1.36 o
   6  16   3      105.94       92.11      3.68 o
  -7  17   3        0.61        1.41      1.20 o
  -6  17   3       21.37       20.32      2.01 o
  -5  17   3      130.32      120.98      4.24 o
  -4  17   3        0.18        0.97      1.16 o
  -3  17   3        4.06        3.20      1.24 o
  -2  17   3        0.01       -0.78      1.09 o
  -1  17   3       15.72       13.70      1.71 o
   0  17   3      638.55      685.42     11.79 o
   1  17   3       48.21       33.92      1.45 o
   2  17   3        8.73       10.60      0.96 o
   3  17   3        5.37        3.31      0.85 o
   4  17   3      139.22      117.18      3.73 o
   5  17   3       91.97      102.43      7.76 o
  -6  18   3       50.86       54.03      2.55 o
  -5  18   3       10.43       11.48      4.75 o
  -4  18   3      242.16      237.66      5.88 o
  -3  18   3        1.75        3.85      1.38 o
  -2  18   3       60.99       60.19      4.81 o
  -1  18   3     1022.84     1023.29     15.12 o
   0  18   3       56.69       56.74      2.81 o
   1  18   3      114.49      113.59      4.10 o
   2  18   3        0.12       -0.39      0.64 o
   3  18   3        1.65        2.07      0.99 o
   4  18   3       25.95       16.64      3.77 o
   5  18   3        5.43        7.35      1.63 o
  -6  19   3       45.36       50.19      3.38 o
  -5  19   3       37.97       35.30      2.09 o
  -4  19   3      167.17      150.94      4.81 o
  -3  19   3       98.00      110.43      4.02 o
  -2  19   3      150.91      148.60      4.55 o
  -1  19   3       84.50       93.17      3.63 o
   0  19   3      384.70      387.39      7.41 o
   1  19   3       41.06       40.25      3.44 o
   2  19   3       93.12       91.77      3.44 o
   3  19   3       14.96       13.44      1.17 o
   4  19   3       15.74       14.14      2.93 o
  -5  20   3       96.48       95.40      4.83 o
  -4  20   3       22.26       19.19      2.16 o
  -3  20   3       10.46       13.32      1.91 o
  -2  20   3      353.56      369.52      7.63 o
  -1  20   3       40.16       42.52      4.64 o
   0  20   3        4.58        4.47      1.41 o
   1  20   3       27.22       22.68      1.62 o
   2  20   3       41.65       45.23      2.22 o
   3  20   3       54.16       54.93      2.34 o
   4  20   3       93.38       92.74      3.64 o
  -5  21   3        6.39       11.08      3.09 o
  -4  21   3       22.13       18.63      2.19 o
  -3  21   3        5.92        2.47      1.94 o
  -2  21   3        0.88        2.34      1.51 o
  -1  21   3      151.93      149.72      4.74 o
   0  21   3       12.49       12.42      1.79 o
   1  21   3       20.27       21.11      2.37 o
   2  21   3       40.15       34.60      1.98 o
   3  21   3        0.20       -1.50      1.16 o
  -4  22   3        8.40        9.96      1.94 o
  -3  22   3       25.03       26.37      2.95 o
  -2  22   3       37.13       34.78      5.39 o
  -1  22   3       47.22       53.43      3.11 o
   0  22   3       36.73       36.94      2.68 o
   1  22   3        4.87        4.07      1.49 o
   2  22   3       66.19       70.48      2.69 o
  -3  23   3      100.27       99.16      4.29 o
  -2  23   3      160.48      181.68      5.64 o
  -1  23   3        8.38        6.54      1.85 o
   0  23   3       50.15       46.59      3.10 o
   1  23   3       70.34       75.80      3.55 o
  -9   0   4       96.98       86.25      3.49 o
  -8   0   4      278.91      288.10      6.14 o
  -7   0   4      797.81      756.14      8.77 o
  -6   0   4       90.26       80.13      4.03 o
  -5   0   4      462.68      473.01     10.22 o
  -4   0   4      758.31      680.48     12.49 o
  -3   0   4     6260.73     5993.42     92.44 o
  -2   0   4      600.08      823.27      9.33 o
  -1   0   4     2720.75     2840.90     26.87 o
   0   0   4       45.95       63.81      1.24 o
   1   0   4      264.38      269.07      9.92 o
   2   0   4      905.09      916.74     14.80 o
   3   0   4      759.37      763.26     13.20 o
   4   0   4      629.29      597.29     11.48 o
   5   0   4        8.49       14.58      2.05 o
   6   0   4      137.84      146.17      5.48 o
   7   0   4       98.37       98.44      4.85 o
   8   0   4        0.63        1.98      1.83 o
  -9   1   4       39.48       41.59      1.95 o
  -8   1   4       18.00       20.02      1.68 o
  -7   1   4      127.30      137.38      3.88 o
  -6   1   4       32.68       45.23      1.86 o
  -5   1   4       42.84       65.83      1.71 o
  -4   1   4       29.71       20.24      1.43 o
  -3   1   4      263.86      239.32      2.92 o
  -2   1   4      606.22      583.53      4.13 o
  -1   1   4     1268.37     1398.33      8.93 o
   0   1   4     1654.93     1509.83      8.45 o
   1   1   4     1779.36     2078.63     22.81 o
   2   1   4       34.59       42.30      2.48 o
   3   1   4      137.73      132.58      3.08 o
   4   1   4      127.73      129.40      5.57 o
   5   1   4      506.74      499.13      7.54 o
   6   1   4       31.95       33.84      2.06 o
   7   1   4        6.75        5.48      1.33 o
   8   1   4       24.56       23.62      2.74 o
  -9   2   4       20.43       16.09      1.39 o
  -8   2   4       83.12       81.51      2.69 o
  -7   2   4      459.15      473.22      6.49 o
  -6   2   4        0.04       -0.20      0.67 o
  -5   2   4       38.08       40.96      1.63 o
  -4   2   4       14.11        4.84      0.61 o
  -3   2   4       53.04       90.24      1.51 o
  -2   2   4      257.42      244.98      2.49 o
  -1   2   4     1035.44     1054.12      6.26 o
   0   2   4      640.70      580.55      4.52 o
   1   2   4      568.45      447.63      4.26 o
   2   2   4      288.19      333.79      5.80 o
   3   2   4      903.33      939.56      8.81 o
   4   2   4      404.30      398.77      6.79 o
   5   2   4      712.77      703.33      9.48 o
   6   2   4      166.50      151.17      3.27 o
   7   2   4       13.59       11.08      1.23 o
   8   2   4        0.03       -1.63      1.09 o
  -9   3   4       16.14       13.26      1.87 o
  -8   3   4       93.67       93.10      4.85 o
  -7   3   4     1778.68     1774.17     16.39 o
  -6   3   4       28.04       27.99      1.59 o
  -5   3   4      160.79      135.61      2.83 o
  -4   3   4     1316.34     1371.62     10.60 o
  -3   3   4      308.19      306.40      3.05 o
  -2   3   4       62.93       64.84      1.36 o
  -1   3   4       47.23       53.43      0.97 o
   0   3   4      879.44      839.46     12.80 o
   1   3   4       20.51        6.92      0.69 o
   2   3   4        2.26        3.90      0.84 o
   3   3   4      144.30      136.94      3.11 o
   4   3   4      185.63      175.87      3.14 o
   5   3   4       96.50       95.84      2.78 o
   6   3   4       20.57       19.57      1.41 o
   7   3   4       13.13       15.04      1.37 o
   8   3   4       52.29       60.06      3.51 o
  -9   4   4      165.24      162.10      4.81 o
  -8   4   4       72.88       79.69      3.37 o
  -7   4   4       58.19       52.39      6.12 o
  -6   4   4      811.20      815.55     11.02 o
  -5   4   4       70.96       87.70      2.30 o
  -4   4   4      479.99      507.68      5.80 o
  -3   4   4       23.26       59.18      1.76 o
  -2   4   4      505.12      545.89      4.90 o
  -1   4   4       33.93        6.25      0.53 o
   0   4   4      424.15      596.39      4.36 o
   1   4   4      966.81      892.51      6.02 o
   2   4   4       66.94       50.69      1.12 o
   3   4   4      716.89      727.75      8.74 o
   4   4   4      161.57      127.63      2.67 o
   5   4   4      625.97      576.25      6.77 o
   6   4   4      321.72      303.25      4.81 o
   7   4   4       19.83       25.01      2.89 o
   8   4   4       31.11       38.01      2.64 o
  -9   5   4       13.57       14.55      1.93 o
  -8   5   4        0.11       -0.40      1.07 o
  -7   5   4      158.34      141.10      4.11 o
  -6   5   4       65.53       81.56      4.77 o
  -5   5   4      436.27      398.22      6.59 o
  -4   5   4     1225.11     1169.95     12.38 o
  -3   5   4       10.91        4.19      0.65 o
  -2   5   4      367.01      382.34      3.85 o
  -1   5   4      828.20      798.05      5.58 o
   0   5   4     1754.99     2129.24     12.90 o
   1   5   4      203.93      191.13      2.00 o
   2   5   4      314.19      382.56      3.18 o
   3   5   4      233.24      223.16      3.40 o
   4   5   4     1046.73     1053.69     10.02 o
   5   5   4       28.62       35.63      1.77 o
   6   5   4      129.35      119.74      4.44 o
   7   5   4        1.94        5.45      1.43 o
  -9   6   4       17.16       18.49      2.05 o
  -8   6   4      104.57      106.37      3.78 o
  -7   6   4      308.74      284.58      6.02 o
  -6   6   4        4.53       17.04      2.35 o
  -5   6   4       13.30       23.21      2.03 o
  -4   6   4        6.38        7.64      1.33 o
  -3   6   4      142.97      106.29      2.20 o
  -2   6   4     2666.46     2582.27     17.77 o
  -1   6   4      413.25      384.58      3.29 o
   0   6   4     1435.84     1400.30      9.42 o
   1   6   4     1010.39      938.58      6.43 o
   2   6   4      893.57      764.67      5.49 o
   3   6   4      233.04      198.56      3.16 o
   4   6   4       93.85       96.69      2.46 o
   5   6   4      226.33      230.01      3.90 o
   6   6   4      565.11      530.06      8.57 o
   7   6   4        1.91        5.99      1.50 o
  -9   7   4        2.04        3.46      1.41 o
  -8   7   4      150.69      146.46      4.48 o
  -7   7   4       91.68       95.78      3.55 o
  -6   7   4      226.76      260.78      5.47 o
  -5   7   4        3.09        4.64      1.16 o
  -4   7   4       64.91       40.31      1.50 o
  -3   7   4        0.42        5.11      0.79 o
  -2   7   4     5110.04     4755.25     31.29 o
  -1   7   4     2687.09     3088.28     23.78 o
   0   7   4      151.69      102.90      2.75 o
   1   7   4       38.67       17.02      0.70 o
   2   7   4       47.06       39.90      0.98 o
   3   7   4       13.68       21.97      1.32 o
   4   7   4     3346.89     3349.92     48.34 o
   5   7   4        0.51        1.17      1.07 o
   6   7   4        4.63        8.39      1.47 o
   7   7   4      112.61      107.34      3.86 o
  -9   8   4       13.69        8.10      1.66 o
  -8   8   4       76.45       73.33      3.25 o
  -7   8   4       40.12       41.61      2.49 o
  -6   8   4        6.40        5.84      1.55 o
  -5   8   4      492.70      483.96      7.64 o
  -4   8   4       93.46       87.56      2.11 o
  -3   8   4      124.26      129.49      2.46 o
  -2   8   4     2815.51     3021.16     23.90 o
  -1   8   4     2069.23     2124.10     13.16 o
   0   8   4      730.64      695.70      6.10 o
   1   8   4      679.71      669.24      5.63 o
   2   8   4        5.96        2.08      0.66 o
   3   8   4       26.66       13.55      1.01 o
   4   8   4       34.90       32.12      2.09 o
   5   8   4      160.01      159.39      4.85 o
   6   8   4      230.60      238.25      5.53 o
   7   8   4      103.91      120.75      4.15 o
  -9   9   4       72.26       85.59      3.65 o
  -8   9   4        4.27        4.79      1.48 o
  -7   9   4       13.49       13.32      2.65 o
  -6   9   4      256.62      236.13      5.31 o
  -5   9   4       45.24       29.61      1.92 o
  -4   9   4       13.34       36.83      1.45 o
  -3   9   4       32.76       41.27      1.72 o
  -2   9   4        2.32        0.84      0.89 o
  -1   9   4      998.77     1090.63      7.55 o
   0   9   4       13.42        9.95      0.60 o
   1   9   4      184.93      184.84      2.20 o
   2   9   4      251.78      287.99      3.16 o
   3   9   4        7.42        4.87      1.02 o
   4   9   4      413.07      377.61      6.47 o
   5   9   4       38.67       38.83      2.34 o
   6   9   4       17.11       15.61      1.78 o
   7   9   4       16.04       17.22      4.33 o
  -9  10   4       45.42       45.16      3.00 o
  -8  10   4      288.94      317.50      6.90 o
  -7  10   4       10.75       12.54      1.66 o
  -6  10   4      493.69      463.98      7.97 o
  -5  10   4      448.84      496.43      8.02 o
  -4  10   4        2.09        4.52      0.73 o
  -3  10   4      370.80      356.69      4.61 o
  -2  10   4     1029.11      940.32      9.04 o
  -1  10   4      229.82      171.51      2.48 o
   0  10   4       29.49       12.11      0.70 o
   1  10   4      146.22      178.05      2.19 o
   2  10   4      322.82      313.36      3.58 o
   3  10   4      251.23      251.15      4.91 o
   4  10   4        5.13        5.35      1.29 o
   5  10   4      234.06      236.85      5.32 o
   6  10   4       61.83       55.16      2.76 o
   7  10   4       53.91       53.72      2.99 o
  -8  11   4       27.98       27.80      5.11 o
  -7  11   4       89.24       85.36      3.45 o
  -6  11   4       81.85       73.80      8.07 o
  -5  11   4      202.24      181.51      6.00 o
  -4  11   4      172.90      175.57      4.25 o
  -3  11   4      547.57      593.45      6.58 o
  -2  11   4      105.21       97.80      3.00 o
  -1  11   4       55.45       58.59      1.51 o
   0  11   4      791.67      888.51      6.57 o
   1  11   4      431.32      431.96      5.71 o
   2  11   4      351.16      341.21      3.88 o
   3  11   4       74.55       81.73      2.84 o
   4  11   4      862.14      811.44     11.91 o
   5  11   4      248.99      238.33     10.66 o
   6  11   4        3.72        1.68      1.13 o
   7  11   4       22.19       22.52      3.75 o
  -8  12   4        1.00        0.65      2.13 o
  -7  12   4       32.33       38.40      2.59 o
  -6  12   4       84.89       91.96      3.51 o
  -5  12   4       79.98       58.57      2.72 o
  -4  12   4        0.67        3.61      1.21 o
  -3  12   4      125.43      156.66      4.03 o
  -2  12   4       58.37       45.39      1.64 o
  -1  12   4       15.06       15.93      2.51 o
   0  12   4      503.71      473.50      4.84 o
   1  12   4        1.53        3.92      0.63 o
   2  12   4        8.40        6.93      0.75 o
   3  12   4      181.95      184.88      4.27 o
   4  12   4       39.70       32.89      3.45 o
   5  12   4       41.49       39.23      2.37 o
   6  12   4        0.25       -1.36      1.31 o
  -8  13   4        5.74        4.74      1.61 o
  -7  13   4       93.13       93.42      3.80 o
  -6  13   4        2.66        4.19      1.34 o
  -5  13   4       54.36       53.11      3.32 o
  -4  13   4        7.30       31.77      2.91 o
  -3  13   4      241.43      267.39      6.28 o
  -2  13   4      126.22      117.63      3.47 o
  -1  13   4      118.19      118.43      2.60 o
   0  13   4     1264.74     1216.35      9.78 o
   1  13   4      370.75      355.00      4.36 o
   2  13   4      158.37      141.70      2.84 o
   3  13   4       30.42       27.27      2.24 o
   4  13   4       36.50       37.47      2.22 o
   5  13   4      176.50      166.76      4.61 o
   6  13   4       61.98       57.25      5.16 o
  -8  14   4        2.69        6.51      2.22 o
  -7  14   4       27.33       20.27      2.18 o
  -6  14   4      157.36      163.47      4.77 o
  -5  14   4      109.20       98.82      3.61 o
  -4  14   4      347.16      343.60      6.70 o
  -3  14   4       78.06       72.68      3.39 o
  -2  14   4     2436.04     2478.34     26.34 o
  -1  14   4      580.24      603.66      5.93 o
   0  14   4       62.25       52.74      2.46 o
   1  14   4       14.87        7.81      0.84 o
   2  14   4       56.82       59.25      1.72 o
   3  14   4      884.75      834.68     15.57 o
   4  14   4      114.08      127.57      3.85 o
   5  14   4      107.85      109.69      3.76 o
   6  14   4       91.21       89.67      4.03 o
  -7  15   4      156.73      154.15      4.92 o
  -6  15   4        2.52        2.03      1.33 o
  -5  15   4       98.56       93.41      3.62 o
  -4  15   4      292.98      292.73      6.29 o
  -3  15   4      209.03      212.67      5.69 o
  -2  15   4       57.59       66.23      3.52 o
  -1  15   4      200.33      206.28      4.88 o
   0  15   4      355.39      367.24      4.89 o
   1  15   4       45.56       48.59      1.94 o
   2  15   4       17.42       20.65      1.17 o
   3  15   4        1.45        0.69      1.16 o
   4  15   4       85.78       77.85      3.09 o
   5  15   4       24.38       21.81      2.01 o
   6  15   4        0.00       -0.82      1.13 o
  -7  16   4        0.02        0.66      1.96 o
  -6  16   4        9.19        9.42      3.78 o
  -5  16   4      190.27      180.96      5.09 o
  -4  16   4       56.44       49.33      2.73 o
  -3  16   4       49.77       36.33      2.36 o
  -2  16   4      718.12      759.80     11.07 o
  -1  16   4       45.43       34.46      2.44 o
   0  16   4       20.31       23.78      1.52 o
   1  16   4        0.97        1.46      0.72 o
   2  16   4       49.53       53.75      1.74 o
   3  16   4      189.86      186.91      4.57 o
   4  16   4        1.19        6.13      2.70 o
   5  16   4        5.80        4.13      1.96 o
  -6  17   4       22.97       28.70      2.54 o
  -5  17   4       53.58       40.79      2.71 o
  -4  17   4      260.28      253.78      6.09 o
  -3  17   4      445.96      459.19      8.34 o
  -2  17   4      178.54      191.71      5.07 o
  -1  17   4      269.63      275.40      9.19 o
   0  17   4       55.54       58.13      2.24 o
   1  17   4      431.41      417.52      5.19 o
   2  17   4       35.78       32.93      1.46 o
   3  17   4       35.62       30.97      2.12 o
   4  17   4      141.95      133.00      4.14 o
   5  17   4        0.16        1.41      1.20 o
  -6  18   4       28.10       26.83      2.50 o
  -5  18   4      127.29      113.65      4.37 o
  -4  18   4       14.92       15.18      3.51 o
  -3  18   4       10.00        7.18      1.65 o
  -2  18   4      128.93      122.95      6.00 o
  -1  18   4      528.01      561.73      9.29 o
   0  18   4       25.14       23.44      1.68 o
   1  18   4       21.51       20.36      1.49 o
   2  18   4      157.38      158.18      3.04 o
   3  18   4      313.86      306.90      6.26 o
   4  18   4        2.83        2.30      1.70 o
  -6  19   4        6.31        5.54      1.80 o
  -5  19   4        3.39       -1.00      1.33 o
  -4  19   4        8.58        3.84      1.51 o
  -3  19   4        6.91        8.13      3.58 o
  -2  19   4        0.58        2.05      1.92 o
  -1  19   4       15.91       15.58      1.83 o
   0  19   4        4.85        6.06      1.15 o
   1  19   4        0.23       -0.04      0.87 o
   2  19   4       14.81       16.38      1.46 o
   3  19   4       60.98       55.68      2.81 o
   4  19   4        6.23        4.36      1.41 o
  -5  20   4        5.40        6.44      1.69 o
  -4  20   4       63.43       55.02      3.27 o
  -3  20   4        4.72        3.05      1.90 o
  -2  20   4       40.28       37.55      2.70 o
  -1  20   4        5.33        5.66      1.57 o
   0  20   4      202.01      194.37      5.26 o
   1  20   4        7.23        7.35      1.20 o
   2  20   4       49.60       45.98      2.19 o
   3  20   4       12.85       11.42      1.76 o
  -4  21   4       22.53       22.83      2.46 o
  -3  21   4      110.60      108.34      4.30 o
  -2  21   4       23.96       17.66      2.18 o
  -1  21   4      165.65      159.52      4.94 o
   0  21   4      112.55      124.01      4.92 o
   1  21   4       20.87       24.53      1.74 o
   2  21   4        0.09       -1.25      0.90 o
  -3  22   4        1.82        1.23      1.38 o
  -2  22   4       16.46       17.45      2.13 o
  -1  22   4       87.18       94.52      4.07 o
   0  22   4       14.14       18.30      2.11 o
   1  22   4       35.35       34.37      2.24 o
  -1  23   4       47.99       48.22      3.11 o
  -9   1   5        4.25        2.71      1.53 o
  -8   1   5       52.49       62.34      1.95 o
  -7   1   5      374.05      408.71      6.49 o
  -6   1   5       49.23       50.83      2.07 o
  -5   1   5      290.62      327.48      4.80 o
  -4   1   5      188.42      194.29      2.58 o
  -3   1   5     2126.27     2068.18     12.18 o
  -2   1   5      735.43      673.17      5.35 o
  -1   1   5     1267.01     1217.73      6.58 o
   0   1   5        2.63       11.35      1.22 o
   1   1   5      169.85      214.68      1.96 o
   2   1   5       66.16       74.08      2.26 o
   3   1   5       73.37       64.58      2.37 o
   4   1   5     1730.14     1635.84     17.94 o
   5   1   5      163.05      147.90      5.16 o
   6   1   5      119.54      128.32      3.87 o
   7   1   5       54.16       58.48      2.34 o
  -9   2   5       36.99       34.24      2.19 o
  -8   2   5        4.22        2.16      1.23 o
  -7   2   5      295.48      298.94      5.12 o
  -6   2   5      256.11      254.01      4.40 o
  -5   2   5      259.20      246.91      5.00 o
  -4   2   5      540.48      568.17      5.62 o
  -3   2   5      876.61      804.34      6.21 o
  -2   2   5     1002.29      822.58      5.34 o
  -1   2   5       72.12      118.94      1.56 o
   0   2   5        8.87       12.69      0.61 o
   1   2   5      203.84      250.04      2.54 o
   2   2   5       99.36       99.59      2.61 o
   3   2   5       17.85       18.01      1.63 o
   4   2   5        8.00        6.12      1.10 o
   5   2   5      644.68      646.09      7.59 o
   6   2   5      159.55      162.38      3.56 o
   7   2   5       83.28       97.81      2.94 o
  -9   3   5       57.16       54.65      3.69 o
  -8   3   5        0.13        0.43      1.02 o
  -7   3   5      179.27      149.87      3.54 o
  -6   3   5        0.01        0.93      1.15 o
  -5   3   5        0.40       -0.06      0.58 o
  -4   3   5      127.28      111.50      2.54 o
  -3   3   5      579.09      550.20      4.75 o
  -2   3   5      210.99      289.61      2.74 o
  -1   3   5      163.91      130.67      1.68 o
   0   3   5     1015.90      924.08      6.34 o
   1   3   5       44.07       15.49      0.63 o
   2   3   5      583.73      593.55      7.60 o
   3   3   5      375.37      375.74      4.88 o
   4   3   5       61.32       53.44      2.18 o
   5   3   5       40.56       46.98      2.05 o
   6   3   5        6.53        9.07      1.21 o
   7   3   5       70.94       69.88      3.20 o
  -9   4   5      142.31      149.22      4.78 o
  -8   4   5      183.56      193.21      5.21 o
  -7   4   5       44.87       45.95      2.85 o
  -6   4   5      619.52      625.37      9.47 o
  -5   4   5       21.38       17.47      1.19 o
  -4   4   5       80.05       64.16      1.94 o
  -3   4   5      494.16      542.96      6.16 o
  -2   4   5        9.20       11.11      1.10 o
  -1   4   5      615.86      655.52      4.92 o
   0   4   5      154.78      167.44      2.06 o
   1   4   5      109.69      118.26      1.56 o
   2   4   5        8.15       12.05      1.17 o
   3   4   5       81.26       86.61      2.26 o
   4   4   5        7.67        8.12      1.11 o
   5   4   5      223.52      239.95      4.21 o
   6   4   5        1.88        2.77      0.98 o
   7   4   5       45.90       44.99      3.36 o
  -9   5   5       36.28       38.15      2.81 o
  -8   5   5       81.21       82.88      3.47 o
  -7   5   5       99.26      103.14      3.67 o
  -6   5   5       61.19       61.34      4.66 o
  -5   5   5        0.39        0.21      0.75 o
  -4   5   5      410.50      337.23      4.63 o
  -3   5   5      953.42      983.24      8.20 o
  -2   5   5       35.70       30.43      1.37 o
  -1   5   5     1076.84      968.25      6.73 o
   0   5   5      148.34      178.11      4.44 o
   1   5   5        9.76       15.92      0.68 o
   2   5   5       87.56       83.07      2.04 o
   3   5   5      774.96      820.36      8.33 o
   4   5   5     1069.60     1070.66     10.49 o
   5   5   5       18.11       17.07      1.45 o
   6   5   5       26.84       22.65      1.99 o
   7   5   5       99.21       99.45      3.82 o
  -9   6   5       80.46       79.18      5.71 o
  -8   6   5       65.63       68.00      3.24 o
  -7   6   5       14.69       17.54      6.04 o
  -6   6   5      212.46      185.63      4.68 o
  -5   6   5      127.73      106.72      3.31 o
  -4   6   5       65.40       63.20      1.91 o
  -3   6   5      141.78      204.77      2.91 o
  -2   6   5       17.44       23.80      0.96 o
  -1   6   5      734.51      877.68      6.29 o
   0   6   5      714.74      668.19      5.07 o
   1   6   5      223.46      220.40      2.88 o
   2   6   5      499.59      514.67      5.80 o
   3   6   5        2.42        2.41      0.85 o
   4   6   5      498.00      496.62      6.17 o
   5   6   5      694.69      725.57     10.37 o
   6   6   5       74.78       74.95      7.01 o
   7   6   5       15.61       20.91      2.13 o
  -9   7   5        0.16        0.12      1.42 o
  -8   7   5      134.02      124.94      4.26 o
  -7   7   5      164.72      172.67      6.56 o
  -6   7   5       43.37       47.88      2.52 o
  -5   7   5        0.00        1.55      0.71 o
  -4   7   5      168.97      179.14      3.24 o
  -3   7   5        7.72       10.18      2.18 o
  -2   7   5      124.42      103.70      1.68 o
  -1   7   5       73.62       86.15      1.49 o
   0   7   5       33.18       27.19      0.90 o
   1   7   5     1100.96     1134.33      7.79 o
   2   7   5       26.84       22.67      1.26 o
   3   7   5      159.42      137.16      2.84 o
   4   7   5      103.56       93.82      2.53 o
   5   7   5       43.44       50.15      2.71 o
   6   7   5       23.97       24.14      2.72 o
   7   7   5        8.12        8.08      1.62 o
  -9   8   5       31.88       27.64      3.23 o
  -8   8   5       86.25       93.20      3.82 o
  -7   8   5        0.24        1.63      1.58 o
  -6   8   5       77.58       72.16      2.99 o
  -5   8   5       27.54       24.10      1.41 o
  -4   8   5      137.49      150.22      2.98 o
  -3   8   5       22.88       15.01      1.06 o
  -2   8   5     2732.61     2670.35     18.75 o
  -1   8   5        2.23        1.08      0.42 o
   0   8   5       44.40       37.52      1.06 o
   1   8   5      239.97      300.75      3.02 o
   2   8   5      178.73      207.65      3.43 o
   3   8   5      651.41      616.25      9.93 o
   4   8   5        3.55        2.48      1.88 o
   5   8   5      370.02      342.55      6.67 o
   6   8   5      159.69      140.07      4.35 o
  -9   9   5        0.67       -0.50      1.38 o
  -8   9   5      195.76      189.69      5.32 o
  -7   9   5      245.36      240.17      5.77 o
  -6   9   5       13.81       13.60      2.09 o
  -5   9   5      205.79      207.11      3.70 o
  -4   9   5       89.20       69.06      2.06 o
  -3   9   5      605.41      603.16      6.75 o
  -2   9   5      156.24      122.91      2.53 o
  -1   9   5      102.75       75.79      1.72 o
   0   9   5      336.95      316.20      3.19 o
   1   9   5        6.05        6.64      0.64 o
   2   9   5        0.42        5.09      0.83 o
   3   9   5      115.33      125.10      3.49 o
   4   9   5      333.35      318.64      6.94 o
   5   9   5       78.53       80.57      3.20 o
   6   9   5        7.23        7.11      1.54 o
  -8  10   5       14.30       11.33      1.87 o
  -7  10   5       19.00       23.59      3.51 o
  -6  10   5      299.56      296.42      6.26 o
  -5  10   5       58.42       55.86      2.68 o
  -4  10   5       32.55       27.24      1.46 o
  -3  10   5      102.61      112.17      2.55 o
  -2  10   5       95.66       77.72      3.11 o
  -1  10   5        1.22        2.20      0.96 o
   0  10   5       46.49       37.66      1.13 o
   1  10   5        6.09        8.60      0.66 o
   2  10   5       54.74       52.76      2.32 o
   3  10   5       49.47       50.06      2.41 o
   4  10   5       93.83       81.61      3.05 o
   5  10   5        0.54        0.86      1.05 o
   6  10   5      155.35      159.13      4.69 o
  -8  11   5       56.88       58.53      3.19 o
  -7  11   5        3.19        2.73      1.58 o
  -6  11   5        3.93        4.25      1.34 o
  -5  11   5        3.62        6.44      3.13 o
  -4  11   5        0.68        4.41      1.23 o
  -3  11   5        5.04        6.77      0.94 o
  -2  11   5        4.83        8.15      0.99 o
  -1  11   5      371.88      388.47      3.84 o
   0  11   5        7.32       18.57      1.35 o
   1  11   5       24.60       30.73      1.08 o
   2  11   5      101.94       93.32      3.06 o
   3  11   5      110.49      110.72      3.43 o
   4  11   5       15.59       14.24      1.81 o
   5  11   5        1.89        1.77      1.11 o
   6  11   5       50.72       51.95      2.82 o
  -8  12   5        1.69        1.64      1.49 o
  -7  12   5       38.53       36.66      2.58 o
  -6  12   5       59.11       75.75      3.26 o
  -5  12   5      183.42      176.26      4.71 o
  -4  12   5       23.30       19.61      1.75 o
  -3  12   5      418.68      404.66      5.44 o
  -2  12   5      125.38      132.27      2.90 o
  -1  12   5     2010.87     2089.31     15.23 o
   0  12   5       45.95       44.73      1.30 o
   1  12   5       14.57       14.67      0.97 o
   2  12   5     1657.39     1575.87     26.98 o
   3  12   5       85.18       78.61      2.97 o
   4  12   5        0.14       -0.97      0.85 o
   5  12   5      110.58      105.67      3.73 o
   6  12   5       17.72       14.98      1.89 o
  -8  13   5      185.42      196.81      5.73 o
  -7  13   5      153.09      158.71      4.94 o
  -6  13   5      116.70      110.44      4.47 o
  -5  13   5        0.01       -0.44      0.99 o
  -4  13   5      383.39      350.86      6.78 o
  -3  13   5      285.15      268.14      5.67 o
  -2  13   5     1261.50     1220.28     11.83 o
  -1  13   5      735.33      738.17      6.88 o
   0  13   5      234.06      223.51      3.67 o
   1  13   5      401.00      385.21      4.50 o
   2  13   5        4.61        4.27      1.17 o
   3  13   5       27.68       24.71      2.26 o
   4  13   5       22.98       30.85      2.20 o
   5  13   5        0.93        2.55      1.19 o
  -7  14   5       21.77       26.73      4.16 o
  -6  14   5       23.64       23.31      2.20 o
  -5  14   5        5.74        4.59      1.37 o
  -4  14   5       65.04       63.23      2.97 o
  -3  14   5       28.88       23.90      2.05 o
  -2  14   5        3.02        5.88      1.49 o
  -1  14   5      174.44      176.37      3.00 o
   0  14   5      208.29      206.07      3.20 o
   1  14   5       40.41       49.13      2.70 o
   2  14   5       80.35       87.16      3.05 o
   3  14   5       11.95       14.11      1.58 o
   4  14   5        8.36       11.80      2.67 o
   5  14   5        1.54        1.49      1.17 o
  -7  15   5      134.81      148.92      5.08 o
  -6  15   5       11.83        7.38      1.90 o
  -5  15   5        1.87        2.96      1.85 o
  -4  15   5      161.16      174.25      4.85 o
  -3  15   5       64.71       56.01      2.83 o
  -2  15   5      447.10      453.50      7.91 o
  -1  15   5     1527.87     1535.40     12.26 o
   0  15   5       67.40       73.49      1.98 o
   1  15   5      165.16      166.87      2.94 o
   2  15   5       41.60       50.08      2.41 o
   3  15   5       28.42       23.43      1.94 o
   4  15   5      347.63      323.60      6.60 o
   5  15   5        3.02        2.08      1.28 o
  -7  16   5      144.68      157.20      5.28 o
  -6  16   5      146.87      150.97      9.08 o
  -5  16   5       90.81       86.63      3.70 o
  -4  16   5        0.06        2.26      2.85 o
  -3  16   5      147.76      133.79      4.26 o
  -2  16   5      414.98      428.19      7.81 o
  -1  16   5       33.87       28.64      2.83 o
   0  16   5      238.32      227.36      3.54 o
   1  16   5       20.77       22.53      1.27 o
   2  16   5      188.01      173.51      5.13 o
   3  16   5       55.99       62.83      2.94 o
   4  16   5       44.12       44.63      2.69 o
  -6  17   5       31.89       33.93      2.68 o
  -5  17   5       32.59       30.22      2.60 o
  -4  17   5       58.58       55.04      3.07 o
  -3  17   5       96.41      104.94      3.91 o
  -2  17   5       44.93       44.28      3.51 o
  -1  17   5       25.53       33.81      2.33 o
   0  17   5       14.62       16.37      1.38 o
   1  17   5       37.26       40.59      1.69 o
   2  17   5       16.01       13.53      1.61 o
   3  17   5        0.13        0.97      1.21 o
   4  17   5      173.47      166.77      5.56 o
  -6  18   5        7.95       10.63      2.44 o
  -5  18   5        0.02       -0.88      1.25 o
  -4  18   5        8.42        8.17      2.55 o
  -3  18   5       30.91       25.57      2.29 o
  -2  18   5        0.41        0.58      1.24 o
  -1  18   5      198.61      187.64      5.06 o
   0  18   5       22.87       21.41      1.56 o
   1  18   5        0.44       -0.16      1.04 o
   2  18   5       42.83       34.15      2.23 o
   3  18   5       32.96       30.32      2.28 o
  -5  19   5        9.62        9.99      1.97 o
  -4  19   5       20.03       14.20      2.02 o
  -3  19   5      122.35      124.29      4.51 o
  -2  19   5        2.42        4.21      2.26 o
  -1  19   5       66.21       71.41      3.37 o
   0  19   5      332.82      353.81      5.94 o
   1  19   5      102.46      100.05      3.44 o
   2  19   5       20.81       18.94      1.94 o
   3  19   5      406.21      387.07      7.49 o
  -4  20   5       23.57       26.74      2.56 o
  -3  20   5       16.12       12.53      2.06 o
  -2  20   5       67.30       65.84      3.43 o
  -1  20   5      110.66      117.92      4.26 o
   0  20   5       51.82       52.71      2.40 o
   1  20   5       86.60       92.62      2.93 o
   2  20   5       11.89       16.56      2.76 o
  -3  21   5        7.11        7.24      3.15 o
  -2  21   5        0.07        1.55      1.54 o
  -1  21   5        4.50        7.02      1.68 o
   0  21   5        9.92        9.75      1.78 o
   1  21   5        9.10        7.92      1.36 o
  -1  22   5        0.01       -0.72      1.29 o
  -9   0   6       40.26       45.64      3.06 o
  -8   0   6       88.70       94.49      4.61 o
  -7   0   6      564.52      574.46      9.46 o
  -6   0   6      726.29      728.08      8.66 o
  -5   0   6      413.06      455.44     10.66 o
  -4   0   6      481.87      479.40      7.37 o
  -3   0   6       83.24       82.29      2.70 o
  -2   0   6     1588.34     1688.52     12.52 o
  -1   0   6      528.51      632.80      5.30 o
   0   0   6      322.69      318.84      3.25 o
   1   0   6       81.98       67.87      2.19 o
   2   0   6      414.79      358.53      8.50 o
   3   0   6       66.38       73.46      4.18 o
   4   0   6      401.19      390.34      9.81 o
   5   0   6       96.38       94.30      4.77 o
   6   0   6       24.96       35.28      3.24 o
  -9   1   6        1.68        1.32      1.02 o
  -8   1   6      387.12      404.52      5.67 o
  -7   1   6      189.28      190.26      4.18 o
  -6   1   6       64.56       53.19      2.24 o
  -5   1   6      157.39      137.62      2.70 o
  -4   1   6      217.25      199.11      2.75 o
  -3   1   6      127.47      101.07      1.87 o
  -2   1   6       30.74       48.61      1.29 o
  -1   1   6        0.44       -0.33      0.51 o
   0   1   6      815.36      884.24      5.21 o
   1   1   6        0.48        1.07      0.56 o
   2   1   6        0.93        0.91      0.66 o
   3   1   6      324.41      320.74      4.73 o
   4   1   6      383.30      413.38      5.78 o
   5   1   6       40.20       38.33      2.09 o
   6   1   6       19.91       19.71      1.61 o
  -9   2   6        0.00       -0.15      0.93 o
  -8   2   6        3.08       -0.97      1.15 o
  -7   2   6        4.63        1.81      1.09 o
  -6   2   6       91.82       93.96      2.76 o
  -5   2   6      115.40      119.62      2.50 o
  -4   2   6       27.80       38.54      1.29 o
  -3   2   6      637.98      569.72      5.06 o
  -2   2   6      277.48      250.80      2.87 o
  -1   2   6      956.20      967.93      9.23 o
   0   2   6     1195.37     1365.84      9.01 o
   1   2   6      144.64      114.14      2.82 o
   2   2   6       24.19       31.40      1.46 o
   3   2   6      238.01      244.83      4.07 o
   4   2   6     1310.15     1314.77     15.91 o
   5   2   6      355.70      331.12      5.26 o
   6   2   6       48.32       46.37      2.19 o
  -9   3   6       22.84       23.22      2.37 o
  -8   3   6      202.66      201.39      4.77 o
  -7   3   6        4.27       18.06      2.55 o
  -6   3   6      110.48      110.80      3.01 o
  -5   3   6      166.55      185.61      3.11 o
  -4   3   6       34.32       44.39      1.34 o
  -3   3   6     1433.27     1545.04     10.66 o
  -2   3   6        5.93        8.95      1.04 o
  -1   3   6      231.38      247.94      2.75 o
   0   3   6       17.07       18.30      0.88 o
   1   3   6      775.98      724.77      8.81 o
   2   3   6       12.04        9.04      1.04 o
   3   3   6     1157.37     1161.20     11.15 o
   4   3   6       31.06       32.55      1.85 o
   5   3   6        9.61       10.57      1.27 o
   6   3   6       15.36       15.19      1.48 o
  -9   4   6       52.22       51.99      5.00 o
  -8   4   6      180.44      167.07      5.04 o
  -7   4   6        0.23       -1.40      1.17 o
  -6   4   6      139.56      157.56      6.54 o
  -5   4   6        7.59       10.39      1.28 o
  -4   4   6       27.62       22.10      1.32 o
  -3   4   6      549.39      633.24      7.00 o
  -2   4   6      781.51      801.80      8.69 o
  -1   4   6       20.54       31.30      0.97 o
   0   4   6      188.04      234.69      2.55 o
   1   4   6      189.38      178.89      3.07 o
   2   4   6      174.13      159.04      3.04 o
   3   4   6        9.48       10.76      1.20 o
   4   4   6      158.17      136.62      3.50 o
   5   4   6      395.53      369.92      6.83 o
   6   4   6      242.58      259.27      9.58 o
  -9   5   6       15.73       24.11      2.49 o
  -8   5   6       21.57       21.46      6.10 o
  -7   5   6       31.93       26.82      2.50 o
  -6   5   6        0.00        2.57      2.09 o
  -5   5   6       44.07       41.98      2.45 o
  -4   5   6       47.97       51.57      1.87 o
  -3   5   6      160.95      166.58      2.74 o
  -2   5   6      722.79      761.84      5.84 o
  -1   5   6      370.07      333.22      3.23 o
   0   5   6       57.28       99.59      1.61 o
   1   5   6      355.02      385.25      4.86 o
   2   5   6      423.89      414.96      5.32 o
   3   5   6        0.20        0.66      0.95 o
   4   5   6       93.53       94.10      2.68 o
   5   5   6        3.98        8.50      1.24 o
   6   5   6       31.07       29.60      2.31 o
  -9   6   6       78.69       88.11      3.94 o
  -8   6   6       39.25       42.53      2.78 o
  -7   6   6      281.06      274.51      9.86 o
  -6   6   6        0.05        1.99      1.10 o
  -5   6   6      168.48      185.83      3.62 o
  -4   6   6        0.80        0.83      0.67 o
  -3   6   6      279.41      289.70      3.75 o
  -2   6   6      157.93      162.57      2.20 o
  -1   6   6       92.12       75.21      1.51 o
   0   6   6        0.28        1.19      0.49 o
   1   6   6      130.42      141.74      2.76 o
   2   6   6      304.31      286.82      4.25 o
   3   6   6       34.58       25.32      1.56 o
   4   6   6       67.15       68.92      2.37 o
   5   6   6        6.91        6.83      1.46 o
   6   6   6       12.93       13.93      2.44 o
  -9   7   6        0.37        1.19      1.44 o
  -8   7   6       91.98       90.22      4.01 o
  -7   7   6      321.26      329.34     15.46 o
  -6   7   6       28.18       21.55      1.95 o
  -5   7   6      119.31      132.59      3.08 o
  -4   7   6      459.96      504.22      6.33 o
  -3   7   6        0.15       -0.75      0.50 o
  -2   7   6       60.97       45.24      1.25 o
  -1   7   6     1114.32     1173.65      8.24 o
   0   7   6       87.34       69.59      1.42 o
   1   7   6        5.54        3.94      0.76 o
   2   7   6      143.07      127.18      2.78 o
   3   7   6      609.28      541.56      6.65 o
   4   7   6      198.28      184.56      5.56 o
   5   7   6       26.88       27.03      2.19 o
   6   7   6       77.85       79.63      5.56 o
  -8   8   6        3.69        6.26      1.62 o
  -7   8   6      174.84      173.70      5.09 o
  -6   8   6       13.08       12.77      1.63 o
  -5   8   6       33.63       34.79      1.72 o
  -4   8   6       12.76       14.37      1.19 o
  -3   8   6      329.99      326.91      4.69 o
  -2   8   6       10.41       12.00      0.76 o
  -1   8   6      203.79      179.59      2.39 o
   0   8   6       17.16       17.76      0.84 o
   1   8   6        0.10        0.56      0.60 o
   2   8   6      532.12      517.95      6.23 o
   3   8   6       50.79       49.90      1.97 o
   4   8   6       84.00       74.04      2.98 o
   5   8   6      351.21      356.61      7.07 o
   6   8   6        1.51        1.88      1.96 o
  -8   9   6       22.12       21.61      2.25 o
  -7   9   6       18.50       22.36      2.72 o
  -6   9   6        0.50        1.83      1.11 o
  -5   9   6       32.77       23.47      1.46 o
  -4   9   6       55.61       40.12      1.78 o
  -3   9   6       30.16       28.30      1.53 o
  -2   9   6        0.35        0.22      0.57 o
  -1   9   6      579.89      577.69      4.99 o
   0   9   6        0.96        2.54      0.54 o
   1   9   6       17.81       16.07      1.16 o
   2   9   6       40.79       41.95      1.77 o
   3   9   6        0.82        0.25      0.98 o
   4   9   6       14.64       12.36      1.56 o
   5   9   6       24.34       26.77      2.13 o
   6   9   6        1.80        1.41      1.29 o
  -8  10   6        1.67        0.31      2.55 o
  -7  10   6        1.59        1.46      1.27 o
  -6  10   6       90.84       88.01      4.66 o
  -5  10   6       15.46       17.30      1.94 o
  -4  10   6      104.31       88.48      2.55 o
  -3  10   6      177.84      180.61      3.50 o
  -2  10   6        8.94        5.27      0.71 o
  -1  10   6      262.61      206.13      2.69 o
   0  10   6        1.02        2.99      0.58 o
   1  10   6      165.36      170.36      3.17 o
   2  10   6      273.03      232.45      4.90 o
   3  10   6       21.88       26.45      1.97 o
   4  10   6        3.56        1.20      1.13 o
   5  10   6      256.71      248.46      5.88 o
  -8  11   6       33.45       24.68      2.40 o
  -7  11   6        9.52       11.35      1.81 o
  -6  11   6        0.00       -0.97      1.32 o
  -5  11   6       78.66       85.22      3.39 o
  -4  11   6      327.53      324.35      4.96 o
  -3  11   6     1551.75     1524.14     14.15 o
  -2  11   6      785.71      790.51      8.59 o
  -1  11   6      417.77      425.37      4.24 o
   0  11   6       32.65       32.17      1.20 o
   1  11   6       16.76       16.41      1.60 o
   2  11   6      281.19      252.51      5.25 o
   3  11   6      337.03      324.81      7.98 o
   4  11   6       73.37       71.22      3.04 o
   5  11   6        6.00        4.00      2.07 o
  -7  12   6       88.07       89.28      3.83 o
  -6  12   6       48.78       40.43      2.62 o
  -5  12   6      107.12      103.24      3.79 o
  -4  12   6       38.05       26.92      2.06 o
  -3  12   6      107.36       91.25      2.66 o
  -2  12   6       70.02       72.76      2.39 o
  -1  12   6      182.21      189.56      2.71 o
   0  12   6       25.63       27.61      1.30 o
   1  12   6       33.70       35.20      3.09 o
   2  12   6       72.06       72.31      2.83 o
   3  12   6        2.04        2.12      1.08 o
   4  12   6        9.35        7.16      1.48 o
   5  12   6        9.99       11.22      1.70 o
  -7  13   6       33.48       38.26      2.79 o
  -6  13   6      146.98      149.68      5.43 o
  -5  13   6       45.55       47.81      2.71 o
  -4  13   6       29.42       34.85      2.36 o
  -3  13   6      213.36      220.66      5.26 o
  -2  13   6      638.80      653.02      7.76 o
  -1  13   6       36.03       35.01      1.68 o
   0  13   6      269.64      274.86      3.79 o
   1  13   6        2.67        3.01      1.05 o
   2  13   6        0.17        1.89      1.03 o
   3  13   6      167.87      167.17      4.53 o
   4  13   6       30.20       32.50      2.30 o
   5  13   6        3.98        7.27      1.60 o
  -7  14   6       37.62       42.49      2.91 o
  -6  14   6      299.98      283.59      6.72 o
  -5  14   6       31.07       40.32      2.74 o
  -4  14   6        2.76        4.78      1.55 o
  -3  14   6       55.05       53.76      3.86 o
  -2  14   6      689.39      723.82      8.42 o
  -1  14   6       46.53       54.98      3.42 o
   0  14   6        7.24        5.23      0.86 o
   1  14   6       99.47      107.40      3.37 o
   2  14   6       97.57      107.74      3.53 o
   3  14   6      216.92      190.28      7.27 o
   4  14   6       31.79       25.13      2.31 o
  -6  15   6        0.56        2.45      3.19 o
  -5  15   6      135.66      122.41      4.66 o
  -4  15   6       24.66       20.12      2.01 o
  -3  15   6       77.64       91.00      5.82 o
  -2  15   6        0.00        1.82      2.01 o
  -1  15   6        0.62       -0.24      0.73 o
   0  15   6      128.75      121.41      2.60 o
   1  15   6      159.81      145.19      4.02 o
   2  15   6       17.99       21.32      1.93 o
   3  15   6        8.83        8.92      1.94 o
   4  15   6       52.54       48.59      2.79 o
  -6  16   6        0.94        1.56      1.53 o
  -5  16   6       12.35       12.52      1.92 o
  -4  16   6       17.45       17.10      2.01 o
  -3  16   6        8.07        7.35      1.60 o
  -2  16   6        0.92        2.73      1.29 o
  -1  16   6       46.61       50.21      3.05 o
   0  16   6        0.39        0.22      0.74 o
   1  16   6       73.32       68.93      2.93 o
   2  16   6        8.55        7.17      1.44 o
   3  16   6        7.58        9.68      1.54 o
  -6  17   6        0.27        0.70      1.77 o
  -5  17   6       14.94        9.31      1.86 o
  -4  17   6      134.75      132.05      4.54 o
  -3  17   6      114.13      108.85      4.07 o
  -2  17   6       47.24       39.20      2.68 o
  -1  17   6       50.32       58.71      2.99 o
   0  17   6       57.44       59.07      3.15 o
   1  17   6       27.61       23.47      1.99 o
   2  17   6       25.62       25.18      2.07 o
   3  17   6       68.80       66.15      3.16 o
  -5  18   6       35.62       36.44      2.79 o
  -4  18   6        0.90        2.36      3.26 o
  -3  18   6      121.49      123.47      4.52 o
  -2  18   6      143.07      151.30      4.82 o
  -1  18   6        8.48        5.22      1.54 o
   0  18   6       69.87       76.92      2.67 o
   1  18   6       51.69       52.51      3.86 o
   2  18   6       81.06       87.57      3.45 o
  -4  19   6        0.81        1.47      1.54 o
  -3  19   6       12.86       12.23      3.49 o
  -2  19   6       16.72       14.98      2.46 o
  -1  19   6        0.22       -1.37      1.17 o
   0  19   6       40.10       39.08      2.14 o
   1  19   6        0.94       -1.64      1.49 o
   2  19   6       17.86       13.49      1.82 o
  -3  20   6      215.75      225.20      6.34 o
  -2  20   6        1.72       -0.70      1.41 o
  -1  20   6        4.56        5.17      2.59 o
   0  20   6       33.95       39.70      2.18 o
  -9   1   7       63.03       64.98      2.55 o
  -8   1   7       13.58       14.77      1.49 o
  -7   1   7       23.27       23.99      1.35 o
  -6   1   7      104.20      106.60      3.06 o
  -5   1   7      342.20      337.70      4.08 o
  -4   1   7      558.23      567.65      5.42 o
  -3   1   7       25.30       22.04      1.38 o
  -2   1   7      253.22      241.86      2.98 o
  -1   1   7      217.38      211.70      2.63 o
   0   1   7      188.89      176.32      3.06 o
   1   1   7       64.12       71.90      2.02 o
   2   1   7       59.71       59.68      2.08 o
   3   1   7       40.22       42.82      2.00 o
   4   1   7        5.73        6.28      1.36 o
   5   1   7        7.21       11.41      1.37 o
   6   1   7        0.92        0.56      0.85 o
  -9   2   7        4.48        6.21      1.30 o
  -8   2   7       37.27       31.13      1.63 o
  -7   2   7       92.92       97.95      3.10 o
  -6   2   7       57.35       62.68      2.41 o
  -5   2   7       13.32       12.80      1.09 o
  -4   2   7       29.79       29.76      1.26 o
  -3   2   7     1520.32     1455.33     10.40 o
  -2   2   7      727.66      707.32      6.28 o
  -1   2   7       83.63       73.02      1.75 o
   0   2   7       82.60       89.17      2.18 o
   1   2   7      216.90      251.69      3.94 o
   2   2   7      302.24      333.24      4.86 o
   3   2   7      235.27      252.21      4.37 o
   4   2   7      413.94      410.05      5.99 o
   5   2   7      187.79      189.70      4.07 o
  -8   3   7       13.35       15.62      2.11 o
  -7   3   7        8.82        4.56      1.16 o
  -6   3   7       31.95       29.97      2.01 o
  -5   3   7        4.11        2.48      1.44 o
  -4   3   7        0.04       -0.33      0.59 o
  -3   3   7       54.48       65.70      2.43 o
  -2   3   7      321.30      279.19      3.67 o
  -1   3   7       55.14       53.01      1.53 o
   0   3   7       40.56       49.41      2.22 o
   1   3   7        5.87        8.36      1.16 o
   2   3   7       23.48       19.80      1.36 o
   3   3   7      858.72      877.17      9.44 o
   4   3   7       37.82       37.66      2.89 o
   5   3   7        4.12        3.02      1.12 o
  -8   4   7       23.38       25.95      2.43 o
  -7   4   7        5.36        6.96      1.59 o
  -6   4   7      124.40      146.13      6.15 o
  -5   4   7       83.70       86.78      2.60 o
  -4   4   7       15.97       11.77      1.48 o
  -3   4   7       90.26       95.88      2.21 o
  -2   4   7       55.25       49.93      2.05 o
  -1   4   7        0.02        1.07      0.59 o
   0   4   7      235.71      255.10      3.85 o
   1   4   7       19.07       17.71      1.20 o
   2   4   7       93.35       89.63      2.50 o
   3   4   7      108.58      106.25      2.88 o
   4   4   7      303.19      300.51      5.03 o
   5   4   7        7.29       12.53      1.97 o
  -8   5   7      144.76      151.03      7.38 o
  -7   5   7       22.46       19.43      2.11 o
  -6   5   7       53.25       51.76      2.74 o
  -5   5   7       25.93       20.73      1.65 o
  -4   5   7      611.25      582.92      9.93 o
  -3   5   7      233.65      225.65      3.42 o
  -2   5   7     1044.95     1026.24      8.84 o
  -1   5   7      147.03      157.31      2.62 o
   0   5   7      310.53      365.97      4.82 o
   1   5   7        2.28        0.86      0.74 o
   2   5   7        1.22        1.55      0.87 o
   3   5   7      475.70      498.24      6.51 o
   4   5   7       97.75      104.50      4.17 o
   5   5   7        9.45        7.95      1.62 o
  -8   6   7       12.26       10.18      1.93 o
  -7   6   7      118.46      110.62      4.05 o
  -6   6   7       28.43       22.71      2.04 o
  -5   6   7        4.22        2.75      0.92 o
  -4   6   7      585.67      569.40      6.19 o
  -3   6   7      144.32      119.55      2.48 o
  -2   6   7       18.43       23.08      1.21 o
  -1   6   7        0.01        0.53      0.73 o
   0   6   7      131.45      116.40      3.04 o
   1   6   7      357.82      366.35      5.04 o
   2   6   7       36.98       42.48      1.85 o
   3   6   7       58.67       65.39      2.33 o
   4   6   7       70.60       70.87      2.52 o
   5   6   7      137.96      139.67      4.43 o
  -8   7   7        0.21       -1.54      1.21 o
  -7   7   7       36.08       31.21      2.44 o
  -6   7   7       39.73       34.97      2.59 o
  -5   7   7       21.79       18.98      1.62 o
  -4   7   7        2.48       -0.40      0.84 o
  -3   7   7        0.19       -0.93      0.62 o
  -2   7   7        0.33        0.30      0.67 o
  -1   7   7      138.82      153.09      2.64 o
   0   7   7        4.25        3.97      0.81 o
   1   7   7       49.92       52.04      1.92 o
   2   7   7        3.03        2.80      0.86 o
   3   7   7        5.02        1.26      0.89 o
   4   7   7       73.11       68.61      3.05 o
   5   7   7        0.80        0.61      2.03 o
  -8   8   7        8.24        7.62      1.73 o
  -7   8   7       46.37       48.81      3.03 o
  -6   8   7       22.45       21.56      1.60 o
  -5   8   7       72.64       65.38      3.99 o
  -4   8   7      116.73      102.96      2.79 o
  -3   8   7       37.48       41.11      1.75 o
  -2   8   7      589.86      607.86      6.20 o
  -1   8   7      280.56      251.24      3.24 o
   0   8   7       49.74       46.16      1.78 o
   1   8   7      142.19      151.29      3.14 o
   2   8   7       33.95       35.52      1.75 o
   3   8   7        0.07        0.17      1.05 o
   4   8   7       52.97       49.51      2.71 o
   5   8   7       22.13       20.13      2.07 o
  -8   9   7      146.81      150.54      5.01 o
  -7   9   7       41.05       33.93      6.66 o
  -6   9   7       60.85       48.21      2.73 o
  -5   9   7      132.52      130.50      5.57 o
  -4   9   7      135.11      125.48      3.05 o
  -3   9   7       37.41       41.29      2.30 o
  -2   9   7       36.55       30.47      1.52 o
  -1   9   7      225.97      229.92      2.93 o
   0   9   7      166.11      182.15      3.37 o
   1   9   7      221.67      208.80      3.73 o
   2   9   7      387.56      401.52      5.59 o
   3   9   7      220.87      249.79      5.56 o
   4   9   7       82.25       84.22      4.70 o
   5   9   7       27.67       23.61      3.04 o
  -7  10   7       65.63       60.36      3.25 o
  -6  10   7        1.12        1.76      1.32 o
  -5  10   7        0.05        0.72      0.85 o
  -4  10   7       11.97       10.85      1.46 o
  -3  10   7       15.11        9.93      2.55 o
  -2  10   7     1740.82     1721.52     13.59 o
  -1  10   7      124.68      133.96      2.24 o
   0  10   7        7.44        7.77      1.00 o
   1  10   7       10.08        7.71      1.03 o
   2  10   7       39.17       39.65      2.25 o
   3  10   7        1.07        2.34      1.32 o
   4  10   7       29.56       37.79      2.50 o
  -7  11   7       49.13       51.89      4.61 o
  -6  11   7       14.46       13.56      1.80 o
  -5  11   7       52.98       44.66      2.63 o
  -4  11   7        0.16        0.15      0.82 o
  -3  11   7       59.16       62.00      2.26 o
  -2  11   7      143.59      138.27      2.41 o
  -1  11   7       29.24       24.88      1.13 o
   0  11   7        3.35        5.62      0.94 o
   1  11   7       11.69        6.40      1.23 o
   2  11   7        0.41        3.13      1.19 o
   3  11   7      426.02      419.46      7.63 o
   4  11   7        2.39        2.97      1.30 o
  -7  12   7       89.98       92.39      4.01 o
  -6  12   7       88.00       94.78      3.95 o
  -5  12   7       11.23       12.41      1.74 o
  -4  12   7       10.21        9.15      1.53 o
  -3  12   7      359.63      356.96      5.46 o
  -2  12   7       14.78       16.39      1.44 o
  -1  12   7       57.11       62.26      2.03 o
   0  12   7      152.99      162.66      3.33 o
   1  12   7       44.22       49.61      2.40 o
   2  12   7      102.29       96.97      3.43 o
   3  12   7        3.95        1.10      1.23 o
   4  12   7       26.96       27.09      2.21 o
  -7  13   7       40.23       39.62      2.93 o
  -6  13   7       65.60       68.12      4.75 o
  -5  13   7       68.49       65.55      3.24 o
  -4  13   7      231.76      242.08      5.82 o
  -3  13   7        7.50        7.37      1.19 o
  -2  13   7        0.61        2.37      0.92 o
  -1  13   7        2.73        2.60      0.72 o
   0  13   7       90.42       83.87      3.04 o
   1  13   7       43.67       40.45      2.30 o
   2  13   7        0.02       -1.16      1.32 o
   3  13   7       56.14       53.15      2.87 o
   4  13   7        0.23        0.10      1.14 o
  -6  14   7        2.29        0.62      1.27 o
  -5  14   7        4.93        3.74      2.05 o
  -4  14   7        0.17        1.34      1.27 o
  -3  14   7       61.28       51.37      3.23 o
  -2  14   7        0.37        0.80      0.88 o
  -1  14   7       77.71       68.51      2.04 o
   0  14   7       12.41       12.85      1.55 o
   1  14   7        5.95        6.64      1.29 o
   2  14   7        3.86        2.67      1.14 o
   3  14   7       25.39       23.10      2.12 o
  -6  15   7        0.96        1.47      1.38 o
  -5  15   7       42.77       51.15      3.09 o
  -4  15   7       37.18       42.68      2.76 o
  -3  15   7       19.34       23.91      2.13 o
  -2  15   7        0.38       -0.36      1.17 o
  -1  15   7      174.74      184.47      3.31 o
   0  15   7        8.70       10.82      1.50 o
   1  15   7       78.75       62.65      2.84 o
   2  15   7       91.75       82.57      3.39 o
   3  15   7       65.06       74.01      3.32 o
  -5  16   7       73.99       67.10      3.48 o
  -4  16   7        3.80       -0.18      1.33 o
  -3  16   7        0.13        0.03      1.40 o
  -2  16   7      283.08      288.02     12.68 o
  -1  16   7        4.00        4.10      1.08 o
   0  16   7        5.75        9.73      1.52 o
   1  16   7      143.88      139.60      6.99 o
   2  16   7       66.09       61.37      3.03 o
  -5  17   7        0.35       -0.13      1.46 o
  -4  17   7        0.25        1.85      2.48 o
  -3  17   7       62.66       59.03      3.28 o
  -2  17   7       57.93       66.57      3.39 o
  -1  17   7       40.80       38.93      2.08 o
   0  17   7        1.92        0.29      1.03 o
   1  17   7       31.06       28.37      2.39 o
  -4  18   7        6.63        5.11      3.26 o
  -3  18   7        0.28        1.26      1.57 o
  -2  18   7       80.17       79.02      3.62 o
  -1  18   7        0.09        1.40      1.36 o
   0  18   7        1.45       -0.15      1.57 o
   1  18   7       76.35       92.58      3.62 o
  -2  19   7      142.22      147.41      5.03 o
  -1  19   7       13.66       22.03      2.31 o
  -8   0   8        7.12        5.66      3.15 o
  -7   0   8      228.53      270.26      6.48 o
  -6   0   8       19.66       23.79      2.14 o
  -5   0   8       17.59       12.48      1.40 o
  -4   0   8      314.86      294.86      4.90 o
  -3   0   8      194.89      188.25      3.66 o
  -2   0   8      289.83      318.18      4.70 o
  -1   0   8        9.38       14.21      2.31 o
   0   0   8       57.31       48.62      3.65 o
   1   0   8      438.53      434.75     10.66 o
   2   0   8      501.92      488.62      7.74 o
   3   0   8      108.66      105.44      3.58 o
   4   0   8       26.20       25.82      2.25 o
  -8   1   8       17.85       18.73      1.91 o
  -7   1   8       26.53       20.68      1.57 o
  -6   1   8       16.11        9.95      1.11 o
  -5   1   8       17.82       16.98      0.98 o
  -4   1   8      568.51      564.93      4.73 o
  -3   1   8       44.90       49.29      1.44 o
  -2   1   8      212.56      231.92      2.77 o
  -1   1   8      362.54      382.92      6.86 o
   0   1   8      109.86      110.81      3.60 o
   1   1   8        9.95        8.75      1.50 o
   2   1   8      118.86      126.18      2.63 o
   3   1   8       44.87       47.66      1.84 o
   4   1   8      287.39      278.22      4.29 o
  -8   2   8      262.82      269.36      4.85 o
  -7   2   8        2.77        1.67      0.89 o
  -6   2   8       10.50       10.08      1.28 o
  -5   2   8        4.67        4.07      0.83 o
  -4   2   8        0.03       -0.83      0.95 o
  -3   2   8        5.06        5.12      0.80 o
  -2   2   8       21.25       18.74      1.19 o
  -1   2   8      524.13      533.97      8.42 o
   0   2   8       23.58       29.33      2.11 o
   1   2   8        2.94        3.41      3.17 o
   2   2   8      102.56      103.55      2.40 o
   3   2   8       89.65       95.62      2.41 o
   4   2   8       79.01       77.16      2.31 o
  -8   3   8       81.06       89.18      2.90 o
  -7   3   8        0.03       -2.41      1.60 o
  -6   3   8        8.36        8.84      1.07 o
  -5   3   8      375.77      359.41      4.39 o
  -4   3   8       47.96       53.77      1.92 o
  -3   3   8       32.45       37.55      2.18 o
  -2   3   8      132.73      130.37      2.59 o
  -1   3   8      593.79      632.10      9.41 o
   0   3   8       92.62       82.33      3.14 o
   1   3   8       24.48       23.20      1.94 o
   2   3   8      212.36      216.68      4.06 o
   3   3   8      172.05      175.22      3.79 o
   4   3   8       19.54       16.10      1.56 o
  -8   4   8       43.37       38.81      4.61 o
  -7   4   8       54.58       50.63      2.95 o
  -6   4   8        0.28       -0.24      0.83 o
  -5   4   8       10.54        8.32      2.63 o
  -4   4   8      139.33      130.29      2.81 o
  -3   4   8      221.53      223.08      3.56 o
  -2   4   8      416.42      434.56      5.07 o
  -1   4   8       61.70       69.19      2.85 o
   0   4   8      144.96      148.97      6.88 o
   1   4   8      389.23      379.95      5.36 o
   2   4   8      162.46      165.00      3.54 o
   3   4   8       12.01       12.01      1.33 o
   4   4   8      150.93      143.65      3.61 o
  -8   5   8       12.99       12.39      2.08 o
  -7   5   8        6.25        7.98      1.70 o
  -6   5   8       32.25       30.03      2.47 o
  -5   5   8        1.19        0.62      0.85 o
  -4   5   8        0.73        0.11      0.76 o
  -3   5   8      375.78      373.77      4.77 o
  -2   5   8       60.10       52.90      1.77 o
  -1   5   8      113.41      111.32      3.59 o
   0   5   8       28.60       26.49      2.00 o
   1   5   8       43.02       44.65      1.93 o
   2   5   8       14.77       12.46      1.38 o
   3   5   8      177.13      189.13      3.99 o
   4   5   8        0.11        0.70      1.01 o
  -8   6   8       14.86       14.51      2.17 o
  -7   6   8       56.70       62.61      5.67 o
  -6   6   8       10.68       12.39      1.36 o
  -5   6   8        4.66        5.22      1.08 o
  -4   6   8       17.13       14.73      1.38 o
  -3   6   8        0.74       -0.51      0.77 o
  -2   6   8      171.15      177.79      3.23 o
  -1   6   8       78.79       75.18      3.80 o
   0   6   8        2.54       -0.32      1.49 o
   1   6   8      122.78      118.72      2.90 o
   2   6   8       15.40       14.45      1.32 o
   3   6   8       45.55       46.99      2.15 o
   4   6   8      231.34      230.32      5.66 o
  -7   7   8       22.86       14.51      2.41 o
  -6   7   8       28.90       27.78      1.81 o
  -5   7   8        6.52        6.98      1.32 o
  -4   7   8      175.99      182.98      3.37 o
  -3   7   8      181.40      171.71      3.13 o
  -2   7   8      221.63      254.97      3.78 o
  -1   7   8        0.22        2.32      2.22 o
   0   7   8      134.77      122.08      6.17 o
   1   7   8        3.61        2.59      0.91 o
   2   7   8      452.90      457.01      6.31 o
   3   7   8       96.85      109.86      3.09 o
   4   7   8        6.24        7.23      1.52 o
  -7   8   8        0.01       -1.53      1.17 o
  -6   8   8       34.49       37.30      2.01 o
  -5   8   8        0.03        0.60      0.85 o
  -4   8   8        5.46        5.29      1.09 o
  -3   8   8      850.47      868.60      8.40 o
  -2   8   8       41.35       41.70      1.68 o
  -1   8   8       25.33       27.46      2.06 o
   0   8   8      220.24      229.94      8.73 o
   1   8   8       16.62       16.74      1.34 o
   2   8   8       22.70       23.13      1.55 o
   3   8   8       71.33       77.62      3.90 o
   4   8   8       94.43       86.53      3.53 o
  -7   9   8        1.03        0.40      1.60 o
  -6   9   8        0.02       -1.03      0.82 o
  -5   9   8        7.78        5.82      1.10 o
  -4   9   8        9.66        9.61      1.32 o
  -3   9   8       34.75       38.66      2.99 o
  -2   9   8       89.33       90.31      2.32 o
  -1   9   8       37.44       45.84      2.53 o
   0   9   8       80.63       80.75      3.15 o
   1   9   8        6.66        2.26      0.91 o
   2   9   8      157.87      151.52      4.27 o
   3   9   8        0.03       -0.03      1.75 o
  -7  10   8       18.25       18.75      2.20 o
  -6  10   8       70.29       73.22      3.42 o
  -5  10   8       33.73       36.13      2.37 o
  -4  10   8       13.65       11.22      1.28 o
  -3  10   8      108.89      132.59      2.84 o
  -2  10   8        3.67        1.56      0.83 o
  -1  10   8       10.32       12.87      2.74 o
   0  10   8      155.48      160.67      3.50 o
   1  10   8      135.35      148.29      3.35 o
   2  10   8       18.26       13.09      1.69 o
   3  10   8       99.81       94.02      6.40 o
  -6  11   8       99.74       92.14      4.06 o
  -5  11   8       19.43       18.14      2.00 o
  -4  11   8       25.93       30.41      1.80 o
  -3  11   8       54.55       54.58      2.21 o
  -2  11   8      120.75      127.44      2.78 o
  -1  11   8       91.67      102.32      3.58 o
   0  11   8       33.07       33.24      1.75 o
   1  11   8        4.48        4.61      1.28 o
   2  11   8        3.61        5.51      1.40 o
   3  11   8      152.71      139.86     10.94 o
  -6  12   8        0.05       -0.77      1.25 o
  -5  12   8        5.24        4.44      1.45 o
  -4  12   8       62.73       54.89      2.93 o
  -3  12   8       28.75       32.31      1.87 o
  -2  12   8       44.03       42.86      1.76 o
  -1  12   8      108.03       96.30      3.47 o
   0  12   8       34.25       30.47      2.09 o
   1  12   8       15.15       14.90      1.65 o
   2  12   8       13.31        9.58      2.39 o
   3  12   8        0.71        1.79      1.26 o
  -6  13   8        1.88       -1.20      1.25 o
  -5  13   8       15.76       19.67      2.18 o
  -4  13   8       50.91       53.95      2.97 o
  -3  13   8       49.16       41.54      2.07 o
  -2  13   8        0.74        0.29      0.98 o
  -1  13   8        3.68        4.22      1.33 o
   0  13   8       11.12        8.01      1.40 o
   1  13   8        1.21       -0.53      1.72 o
   2  13   8       88.57       75.52      3.25 o
  -5  14   8       79.04       84.73      3.78 o
  -4  14   8       22.03       25.58      4.10 o
  -3  14   8      108.74      116.71      4.13 o
  -2  14   8       75.82       78.84      2.73 o
  -1  14   8       41.05       42.17      3.69 o
   0  14   8       39.82       39.13      2.43 o
   1  14   8        0.06       -0.30      1.44 o
   2  14   8       62.83       56.58      3.23 o
  -5  15   8       25.95       19.67      2.30 o
  -4  15   8      122.38      110.39      4.98 o
  -3  15   8       25.24       19.47      2.16 o
  -2  15   8        0.80        1.35      1.58 o
  -1  15   8       65.11       77.45      4.74 o
   0  15   8        0.88        1.61      1.24 o
   1  15   8        4.78        2.55      1.27 o
  -4  16   8       13.68       20.27      4.42 o
  -3  16   8       41.71       38.98      2.77 o
  -2  16   8        0.62       -1.83      1.77 o
  -1  16   8        0.53        0.30      1.72 o
   0  16   8        5.86        4.74      1.81 o
  -2  17   8        9.91       10.39      1.87 o
  -7   1   9        3.62        4.19      1.14 o
  -6   1   9       15.30       15.65      1.23 o
  -5   1   9       38.18       37.10      1.44 o
  -4   1   9      248.21      263.61      3.38 o
  -3   1   9      174.08      179.65      2.67 o
  -2   1   9       13.42       13.51      1.68 o
  -1   1   9       72.66       70.48      3.18 o
   0   1   9       71.59       67.49      3.19 o
   1   1   9       86.20       86.02      3.57 o
   2   1   9      130.70      139.24      4.47 o
   3   1   9       70.12       73.72      3.49 o
  -7   2   9       31.80       36.49      1.95 o
  -6   2   9       27.39       23.73      1.90 o
  -5   2   9        0.08       -0.21      0.61 o
  -4   2   9      182.86      160.91      2.65 o
  -3   2   9      305.08      299.99      3.88 o
  -2   2   9       53.94       51.94      3.28 o
  -1   2   9       13.24       15.86      1.78 o
   0   2   9      214.96      225.43      5.52 o
   1   2   9       97.49      103.54      3.82 o
   2   2   9       26.10       26.07      2.27 o
   3   2   9        0.18        1.03      1.33 o
  -7   3   9        2.23        2.09      1.09 o
  -6   3   9        0.60        0.62      0.94 o
  -5   3   9       71.94       66.58      2.22 o
  -4   3   9      110.95      109.63      2.71 o
  -3   3   9        1.62        2.58      0.92 o
  -2   3   9      258.11      255.68      5.79 o
  -1   3   9        0.18       -0.99      0.97 o
   0   3   9       90.26       87.94      3.50 o
   1   3   9       64.77       61.43      3.02 o
   2   3   9       37.61       38.50      2.75 o
   3   3   9       30.56       33.48      2.54 o
  -7   4   9       58.17       54.42      3.13 o
  -6   4   9       38.75       33.87      2.00 o
  -5   4   9        8.92        7.96      1.07 o
  -4   4   9        0.57        0.64      0.87 o
  -3   4   9      172.06      178.92      3.32 o
  -2   4   9       23.83       24.14      2.07 o
  -1   4   9        0.03       -0.27      1.12 o
   0   4   9       31.31       26.31      3.06 o
   1   4   9        1.19        2.15      1.28 o
   2   4   9        0.06        1.01      2.09 o
   3   4   9      106.01      105.13      3.13 o
  -7   5   9        1.03        0.71      1.51 o
  -6   5   9       36.31       36.27      3.70 o
  -5   5   9       66.47       57.86      2.87 o
  -4   5   9       36.60       33.55      1.71 o
  -3   5   9       20.24       17.33      1.69 o
  -2   5   9      160.06      163.51      4.64 o
  -1   5   9      166.31      165.77      4.69 o
   0   5   9       27.18       30.33      2.31 o
   1   5   9       87.53       87.95      3.57 o
   2   5   9       18.93       27.02      2.34 o
   3   5   9       81.52       82.57      2.86 o
  -7   6   9        3.36        0.90      1.40 o
  -6   6   9        6.36        4.07      1.15 o
  -5   6   9        5.10        4.01      1.08 o
  -4   6   9       12.69       12.00      1.21 o
  -3   6   9      191.54      192.42      3.46 o
  -2   6   9       73.71       82.48      3.35 o
  -1   6   9        4.54        3.57      1.34 o
   0   6   9       45.21       53.88      4.27 o
   1   6   9      212.18      212.73      5.41 o
   2   6   9      187.58      210.98      5.54 o
   3   6   9      224.29      241.49      5.96 o
  -6   7   9        6.03        3.47      1.15 o
  -5   7   9       14.07       17.17      1.55 o
  -4   7   9        4.68        3.26      0.91 o
  -3   7   9       51.74       47.44      1.89 o
  -2   7   9       96.72       89.31      3.55 o
  -1   7   9       59.74       60.62      2.92 o
   0   7   9        1.33        1.23      1.21 o
   1   7   9        7.50       10.64      2.07 o
   2   7   9       10.78       12.76      1.90 o
   3   7   9       53.05       59.67      3.17 o
  -6   8   9        8.69        8.13      1.34 o
  -5   8   9       23.44       17.85      2.35 o
  -4   8   9       22.70       25.93      1.54 o
  -3   8   9       57.89       57.17      2.05 o
  -2   8   9        3.32        1.82      1.25 o
  -1   8   9       34.19       39.21      3.34 o
   0   8   9       67.35       68.91      3.17 o
   1   8   9       15.63       20.23      2.10 o
   2   8   9       64.90       61.72      3.28 o
  -6   9   9        7.66        8.76      1.36 o
  -5   9   9       85.47       81.21      2.91 o
  -4   9   9       18.13       22.01      1.66 o
  -3   9   9      248.29      256.68      4.14 o
  -2   9   9        2.18        0.81      1.34 o
  -1   9   9      224.50      230.04      5.62 o
   0   9   9        0.08       -0.89      1.15 o
   1   9   9       40.89       45.02      2.83 o
   2   9   9      256.05      268.18      9.47 o
  -6  10   9        0.09       -0.52      1.25 o
  -5  10   9       15.89       10.40      1.84 o
  -4  10   9       10.74        9.44      1.32 o
  -3  10   9        0.24        0.16      0.91 o
  -2  10   9       48.65       46.71      2.74 o
  -1  10   9       11.28       12.85      1.79 o
   0  10   9        2.89        7.59      4.33 o
   1  10   9       16.34       13.98      2.95 o
   2  10   9       18.13       15.83      1.93 o
  -5  11   9       17.48       14.82      2.04 o
  -4  11   9        8.09        4.48      1.18 o
  -3  11   9        9.25        6.43      1.07 o
  -2  11   9       97.76      104.42      3.90 o
  -1  11   9        0.14        0.81      1.92 o
   0  11   9       12.77       14.60      1.83 o
   1  11   9       74.50       68.95      4.88 o
  -5  12   9       40.18       43.11      4.21 o
  -4  12   9        3.92        4.40      1.16 o
  -3  12   9      160.26      166.10      3.93 o
  -2  12   9        1.04        4.13      1.42 o
  -1  12   9       19.27       25.98      2.26 o
   0  12   9       10.52        8.76      2.54 o
   1  12   9      121.44      119.44      6.34 o
  -4  13   9        1.73        1.34      1.34 o
  -3  13   9       17.46       17.79      1.72 o
  -2  13   9       71.84       80.00      3.51 o
  -1  13   9        6.92        7.16      2.24 o
   0  13   9       16.00       18.09      2.95 o
  -3  14   9       50.68       40.59      2.86 o
  -2  14   9        7.88       13.35      2.61 o
  -1  14   9        5.84        3.54      2.05 o
  -6   0  10       71.04       83.69      3.11 o
  -5   0  10       24.72       13.46      1.59 o
  -4   0  10        3.30        2.31      1.09 o
  -3   0  10      275.94      298.38      9.58 o
  -2   0  10        0.01        1.75      1.68 o
  -1   0  10       25.45       30.09      3.32 o
   0   0  10       54.63       54.14      4.44 o
   1   0  10      152.11      153.97      6.97 o
   2   0  10        1.58        1.34      1.90 o
  -6   1  10       22.32       19.99      1.28 o
  -5   1  10       10.52        8.56      1.00 o
  -4   1  10        1.79        0.28      0.78 o
  -3   1  10       10.14       12.59      3.00 o
  -2   1  10       50.04       46.93      2.86 o
  -1   1  10       50.39       44.71      2.89 o
   0   1  10       10.30       12.36      1.85 o
   1   1  10       13.76       15.21      2.02 o
   2   1  10       30.65       33.68      2.73 o
  -6   2  10        2.50        3.23      1.12 o
  -5   2  10       14.88       12.24      1.23 o
  -4   2  10        0.08        0.88      0.85 o
  -3   2  10      152.51      153.86      4.75 o
  -2   2  10        6.14        4.81      1.44 o
  -1   2  10        4.99        2.70      1.32 o
   0   2  10       12.81        9.86      1.76 o
   1   2  10        6.67        5.78      1.71 o
  -6   3  10       25.50       26.51      2.60 o
  -5   3  10      150.54      153.00      3.43 o
  -4   3  10       55.63       50.50      1.85 o
  -3   3  10        7.18       10.50      1.73 o
  -2   3  10       15.67       14.21      1.87 o
  -1   3  10       14.14       11.43      1.73 o
   0   3  10       47.54       38.78      2.87 o
   1   3  10       75.07       78.16      3.68 o
  -6   4  10        0.22       -1.10      0.95 o
  -5   4  10        0.58       -0.44      0.90 o
  -4   4  10       62.07       61.17      2.22 o
  -3   4  10       62.92       68.92      3.34 o
  -2   4  10       52.83       57.92      3.08 o
  -1   4  10        3.41        4.77      1.45 o
   0   4  10       88.47       85.81      3.70 o
   1   4  10       85.17       78.48      3.67 o
  -5   5  10        1.22        0.52      1.02 o
  -4   5  10       34.92       36.69      1.82 o
  -3   5  10       86.79       89.83      3.70 o
  -2   5  10        1.85        4.00      2.01 o
  -1   5  10       33.16       32.36      2.78 o
   0   5  10       17.53       13.98      1.92 o
   1   5  10       10.09       13.37      1.98 o
  -5   6  10        3.95        3.39      1.14 o
  -4   6  10       62.22       62.83      2.23 o
  -3   6  10       13.38       13.09      1.91 o
  -2   6  10      118.14      129.24      4.47 o
  -1   6  10      111.20      123.58      4.37 o
   0   6  10       11.93       15.44      1.96 o
   1   6  10       60.61       61.14      7.08 o
  -5   7  10        7.53        7.44      2.19 o
  -4   7  10        5.73        6.81      1.14 o
  -3   7  10       28.50       30.54      2.49 o
  -2   7  10      201.25      214.17      5.71 o
  -1   7  10        3.61        2.84      1.90 o
   0   7  10        0.00        3.66      2.31 o
   1   7  10       56.34       67.58      6.54 o
  -5   8  10        0.41       -0.70      0.97 o
  -4   8  10       48.52       46.88      2.02 o
  -3   8  10       20.83       24.51      2.29 o
  -2   8  10       13.71       13.70      1.87 o
  -1   8  10       28.95       26.54      2.36 o
   0   8  10       14.70       12.11      1.87 o
  -4   9  10        4.79        4.28      1.11 o
  -3   9  10        2.89        5.17      1.55 o
  -2   9  10        6.04       10.34      1.75 o
  -1   9  10        7.06        8.31      1.67 o
   0   9  10        2.49        1.88      1.38 o
  -3  10  10        9.26       12.45      2.01 o
  -2  10  10       89.99       94.71      5.18 o
  -1  10  10        5.03       11.98      1.86 o
  -3   1  11       67.49       70.94      3.58 o
  -2   1  11        8.41        7.50      1.72 o
  -3   2  11       10.88        8.91      1.85 o
  -2   2  11       11.81       13.19      4.83 o
  -3   3  11       20.86       24.09      2.40 o
  -2   3  11        0.33       -0.03      1.33 o
 
